# Supplementary material for: The marginal cells of the Caenorhabditis elegans pharynx scavenge cholesterol and other hydrophobic small molecules
Source: Nat Commun. 2019 Sep 2;10:3938. doi: 10.1038/s41467-019-11908-0 (PMC6718421; doi:10.1038/s41467-019-11908-0)
Supplement: Supplementary file 3 — Source Data [file 41467_2019_11908_MOESM3_ESM.xlsx]

## Sheet: Fig 1-Sum
1		wt object code		wt viability code				.		.									all 30 uM analyses								wt sum (n=4)
2						Trivial Name		Supplier	ID	.	LogSw	RB	tPSA	Hacc	Hdon	Mol Weight	Formula		N2		N2	N2	N2	N2	Object Class (*indicates a little bit of the other class; ** indicates some non-spherical blobs)		N2
3	.									.									stage		average (mean %)	SD	N	sem	30 uM		30uM
4						wact-416		ChemBridge	5404872		-5.392	4	29.1	1	1	302.173	C15H12BrNO		L1		100	0	3	0	crystal		0
5						wact-381		ChemBridge	5221072		-4.988	2	66.69	3	0	390.239	C17H16BrN3O3		L1		99.5	1	4	0.5	crystal		0
6						wact-498		ChemBridge	7426700		-5.96	1	39.44	3	0	345.195	C17H13BrO3		L1		99.3333	0.57735	3	0.333333	crystal		0
7						wact-50		Chembridge	5556756	.	-4.592	3	66.69	3	0	353.425	C20H23N3O3		L1		99.1625	1.58919	8	0.561865	crystal		0
8						wact-158		Chembridge	9017109	.	-5.542	2	38.92	3	0	319.135	C14H8BrFN2O		L1		98.8	2.4	4	1.2	crystal		0
9						wact-174		Chembridge	9026631	.	-4.225	4	80.91	5	1	360.351	C20H13FN4O2		L1		98.6667	0.57735	3	0.333333	crystal		0
10						wact-190		Chembridge	9036812	.	-5.099	5	61.04	5	0	329.361	C20H15N3O2		L1		98.3333	2.65832	6	1.08525	crystal		0
11						wact-390		ChemBridge	5307019		-5.461	2	38.92	3	0	282.32	C17H15FN2O		L1		88.3333	1.52753	3	0.881917	crystal		0
12						wact-153		Chembridge	9013537	.	-5.278	5	61.04	5	0	329.361	C20H15N3O2		L1		59.298	37.7294	5	0	crystal		0
13						wact-391		ChemBridge	5307255		-4.488	4	72.24	3	1	268.274	C15H12N2O3		L1		100	0	3	0	crystal		0
14						wact-415		ChemBridge	5403320		-5.729	3	41.99	2	1	348.402	C20H13FN2OS		L1		100	0	4	0	crystal		0
15						wact-105		Chembridge	7782912	.	-3.649	4	77.57	4	1	354.593	C13H9BrClN3O2		L1		98.58	2.30478	5	1.03073	crystal		0
16						wact-469		ChemBridge	6433196		-3.56	1	34.89	3	0	286.377	C14H10N2OS2		L1		97.6667	3.61478	6	1.47573	crystal		0
17						wact-81		Chembridge	7634492	.	-4.236	3	51.81	4	0	283.719	C15H10ClN3O		L1		94.225	5.18483	4	2.59242	crystal		0
18						wact-24		Chembridge	5162985	.	-4.391	1	35.01	3	0	250.303	C16H14N2O		L1		69.55	12.8855	4	6.44276	crystal		0
19						wact-106		Chembridge	7783279	.	-4.726	2	51.81	4	0	336.577	C13H7BrClN3O		L1		80.96	22.1638	5	9.91194	crystal		0
20						wact-154		Chembridge	9013615	.	-5.099	5	61.04	5	0	329.361	C20H15N3O2		L1		34.35	12.45	4	6.22502	crystal		0
21						wact-184		Chembridge	9034543	.	-5.288	2	38.92	3	0	301.145	C14H9BrN2O		L1		99.5	1	4	0.5	crystal		0
22						wact-220		Chembridge	5784085	.	-2.178	3	31.73	2	0	300.794	C16H17ClN4		L1		99.075	1.85	4	0.925	crystal		0
23						wact-120		Chembridge	7889289	.	-3.847	2	38.33	2	1	227.265	C14H13NO2		L1		91.7778	8.80323	9	2.93441	crystal		0
24						wact-49		Chembridge	5459938	.	-4.947	3	6.48	1	0	338.472	C22H27FN2		L1		87.8	14.7553	3	8.519	crystal		0
25						wact-15		ChemBridge	7687977	.	-4.643	3	22.12	2	0	259.304	C14H10FNOS		L1		85.5571	37.7294	7	14.2604	crystal		0
26						wact-165		Chembridge	9020086	.	-3.632	2	52.06	4	0	230.2	C12H7FN2O2		L1		84.875	13.94	4	6.96998	crystal		0
27						wact-113		Chembridge	7834045	.	-4.688	2	52.06	4	0	291.106	C12H7BrN2O2		L1		84.06	14.0845	5	6.29878	crystal		0
28						wact-2		ChemBridge	5185411	.	-5.206	2	38.92	3	0	307.17	C12H7BrN2OS		L1		80.375	23.0837	4	11.5418	crystal		0
29						wact-169		Chembridge	9024879	.	-5.435	2	38.92	3	0	297.164	C12H6Cl2N2OS		L1		69.375	35.3774	4	17.6887	crystal		0
30						wact-58		Chembridge	6039582	.	-3.787	2	51.81	4	0	257.681	C13H8ClN3O		L1		62.35	34.1168	4	17.0584	crystal		0
31						wact-393		ChemBridge	5308491		-6.06	3	24.92	1	1	493.594	C15H11BrClIN2S		L1		53.625	21.4742	4	10.7371	crystal		0
32						wact-128		Chembridge	7971816	.	-4.672	2	29.1	1	1	312.116	C13H8BrF2NO		L1		40.75	26.5043	8	9.3707	crystal*		0
33						wact-558		ChemBridge	9008591		-4.59	4	61.04	5	0	295.34	C17H17N3O2		L1		29.125	15.1392	4	7.56961	crystal**		0
34						wact-425		ChemBridge	5570574		-4.411	2	38.92	3	0	301.145	C14H9BrN2O		L1		34.46	16.03	3	9.25	crystal**		6
35						wact-102		Chembridge	7747740	.	-4.864	3	18.46	2	0	248.712	C14H13ClO2		L1		44.842	30.8536	5	13.7982	mix		6
36						wact-570		ChemBridge	9028223		-5.37	4	68.02	4	1	365.39	C19H12FN3O2S		L1		85.0333	8.20325	3	4.73615	crystal mix		0
37						wact-135		Chembridge	7986793	.	-4.228	2	48.15	4	0	252.275	C15H12N2O2		L1		47.1375	39.9176	8	14.113	crystal mix		0
38						wact-136		Chembridge	7989399	.	-4.182	2	48.15	4	0	258.301	C13H10N2O2S		L1		47.775	31.242	4	15.621	crystal mix		0
39						wact-86		Chembridge	7640928	.	-5.57	4	80.57	4	2	420.856	C23H17ClN2O4		L1		62.075	24.2889	5	10.8623	crystal mix		0
40						wact-156		Chembridge	9016428	.	-3.875	2	51.81	4	0	293.662	C13H6ClF2N3O		L1		71.0117	19.6449	6	8.02	crystal mix		0
41						wact-134		Chembridge	7985302	.	-4.548	3	65.79	3	1	411.892	C22H22ClN3O3		L1		45.5983	40.4514	6	16.5142	crystal mix		0
42
43						wact-6		ChemBridge	5419367	.	-4.859	2	49.62	3	0	317.435	C18H27N3O2		L1		3.23889	9.04364	9	3.01455	crystal		0
44						wact-37		Chembridge	5347949	.	-3.565	1	44.12	3	0	304.658	C12H8ClF3N2O2		L1		13.625	27.25	4	13.625	crystal		6
45						wact-507		ChemBridge	7629983		-4.19	2	51.81	4	0	292.126	C13H7Cl2N3O		L1		23.425	5.9084	4	2.9542	crystal		9
46						wact-40		Chembridge	5360297	.	-5.275	1	38.92	3	0	246.271	C16H10N2O		L1		12.495	5.52221	4	2.7611	crystal		9
47						wact-616		ChemBridge	9066648		-3.232	5	61.04	5	0	277.285	C16H11N3O2		L1		4.41	2.41	3	1.39	crystal		9
48						wact-73		Chembridge	7560414	.	-5.499	4	95.79	5	1	420.466	C19H21FN4O4S		L1		39.275	11.4672	4	5.73358	non-spherical blobs		9
49						wact-157		Chembridge	9017046	.	-5.181	4	80.91	5	1	376.805	C20H13ClN4O2		L1		94.125	4.25627	4	2.12813	non-spherical blobs		0
50						wact-209		Chembridge	7153658	.	-3.795	4	38.92	3	0	295.159	C11H7BrN2OS		L1		19.075	27.7385	4	13.8692	sphere**		0
51						wact-27		Chembridge	5246017	.	-4.216	2	42.24	2	1	313.096	C11H8INO2		L1		10.015	16.7083	4	8.35417	sphere		0
52						wact-55		Chembridge	5688274	.	-5.649	3	22.12	2	0	255.363	C17H21NO		L1		9.1	18.2	4	9.1	sphere		0
53						wact-64		Chembridge	6613675	.	-4.807	2	25.78	2	0	266.367	C16H14N2S		L1		8.1325	10.0279	4	5.01397	sphere		0
54						wact-10		ChemBridge	5905384	.	-4.381	2	51.81	4	0	265.317	C16H15N3O		L1		5.74444	10.6472	9	3.54907	sphere		0
55						wact-159		Chembridge	9017143	.	-3.882	2	38.92	3	0	234.3	C10H6N2OS2		L1		3.03	5.24811	3	3.03	sphere		0
56						wact-66		Chembridge	6866321	.	-5.335	4	81.47	4	1	413.23	C19H13BrN2O4		L1		16.4267	23.1474	3	13.3642	sphere**		0
57						wact-88		Chembridge	7656796	.	-5.395	2	66.69	3	0	380.233	C17H15Cl2N3O3		L1		22.9	22.7405	5	10.1699	sphere**		6
58
59						wact-51		Chembridge	5631017	.	-4.975	2	38.92	3	0	348.145	C14H9IN2O		L1		51.475	27.8426	4	13.9213	mix		0
60						wact-38		Chembridge	5356411	.	-3.429	4	38.92	3	0	268.34	C15H12N2OS		L1		95.55	5.91974	4	2.95987	sphere		0
61						wact-16		ChemBridge	7721223	.	-5.212	5	35.01	3	0	358.203	C12H11IN2OS		L1		89.9333	7.15705	3	4.13212	sphere		0
62						wact-20		Chembridge	5104389	.	-4.462	3	35.53	3	0	282.342	C18H18O3		L1		88.375	10.6497	4	5.32484	sphere		0
63						wact-124		Chembridge	7943845	.	-4.678	5	23.55	1	0	342.872	C20H23ClN2O		L1		88.2333	12.5326	9	4.17752	sphere		0
64						wact-43		Chembridge	5404871	.	-5.469	4	29.1	1	1	271.749	C16H14ClNO		L1		86.3	13.9287	8	4.92454	sphere		0
65						wact-62		Chembridge	6269333	.	-3.808	4	48.15	4	0	252.275	C15H12N2O2		L1		81.825	25.6695	8	9.07555	sphere		0
66						wact-142		Chembridge	9003697	.	-4.162	2	43.6	3	0	256.331	C13H12N4S		L1		77.8333	23.0938	3	13.3332	sphere		0
67						wact-53		Chembridge	5653912	.	-5.308	2	66.69	3	0	380.233	C17H15Cl2N3O3		L1		76.125	24.2472	8	8.57267	sphere		0
68						wact-39		Chembridge	5357418	.	-4.733	3	38.92	3	0	303.212	C12H12Cl2N2OS		L1		74.05	11.666	4	5.83302	sphere		0
69						wact-83		Chembridge	7637739	.	-4.09	4	61.04	5	0	301.735	C15H12ClN3O2		L1		71.6	2.68701	2	1.9	sphere		0
70						wact-18		Chembridge	5102420	.	-4.864	3	24.72	2	0	248.371	C12H12N2S2		L1		70.15	47.0815	4	23.5408	sphere		0
71						wact-145		Chembridge	9010179	.	-4.546	2	29.1	1	1	305.708	C12H7ClF3NOS		L1		66.46	24.1924	5	10.8192	sphere		0
72						wact-34		ChemBridge	5328638	.	-4.979	4	64.68	3	1	274.709	C14H11ClN2O2		L1		66.2	23.0601	4	11.53	sphere		0
73						wact-63		Chembridge	6505890	.	-4.144	4	52.06	4	0	337.197	C13H9BrN2O2S		L1		65.8	35.4359	4	17.7179	sphere		0
74						wact-140		Chembridge	9001112	.	-4.52	2	43.6	3	0	270.358	C14H14N4S		L1		64.72	31.5753	5	14.1209	sphere		0
75						wact-123		Chembridge	7938805	.	-4.623	3	29.1	1	1	300.209	C13H11Cl2NOS		L1		64.4833	51.1118	3	29.5094	sphere		0
76						wact-378		ChemBridge	5192696		-3.62	2	43.1	3	0	249.27	C16H11NO2		L1		57.6475	35.4441	5	15.8511	sphere		0
77						wact-28		Chembridge	5260944	.	-4.876	3	6.48	1	0	339.243	C17H17Cl2FN2		L1		57.275	29.2736	4	14.6368	sphere		0
78						wact-116		Chembridge	7841535	.	-5.841	2	36.44	2	0	430.735	C20H17BrClN3O		L1		55.024	33.534	10	10.6044	sphere		0
79						wact-3		ChemBridge	5347759	.	-5.661	3	43.14	2	0	279.747	C13H10ClNO2S		L1		52.6	25.138	4	12.569	sphere		0
80						wact-588		ChemBridge	5223671		-3.319	3	46.53	3	1	254.288	C16H14O3		L1		51.45	23.6537	4	11.8268	sphere		0
81						wact-203		Chembridge	9062286	.	-4.072	2	26.03	2	0	233.313	C11H7NOS2		L1		39.85	7.01926	4	3.50963	sphere		0
82						wact-59		Chembridge	6064540	.	-4.17	2	38.92	3	0	242.301	C13H10N2OS		L1		39.45	30.8044	4	15.4022	sphere		0
83						wact-71		Chembridge	7530695	.	-4.783	2	46.92	3	1	318.592	C12H10Cl3N3O		L1		36.03	43.3739	2	30.67	sphere		0
84						wact-126		Chembridge	7957874	.	-5.361	4	51.8	2	1	333.864	C15H12ClN3S2		L1		35.24	30.8886	5	13.8138	sphere**		0
85						wact-17		ChemBridge	5100784	.	-4.562	3	26.3	2	0	270.306	C17H15FO2		L1		32.575	26.7006	4	13.3503	sphere		0
86						wact-92		Chembridge	7683066	.	-4.662	3	25.78	2	0	271.17	C11H8Cl2N2S		L1		26.025	20.2373	4	10.1187	sphere**		0
87						wact-213		Chembridge	5107544	.	-5.035	1	48.07	3	0	238.248	C14H10N2O2		L1		40.31	48.5617	5	21.7175	sphere		9
88						wact-513		ChemBridge	7637664		-4.64	3	52.37	3	0	247.228	C13H10FNO3		L1		33.55	25.0834	4	12.5417	sphere		9
89						wact-133		Chembridge	7985186	.	-4.75	3	51.81	4	0	279.345	C17H17N3O		L1		32.832	27.8418	5	12.4512	sphere		9
90						wact-82		Chembridge	7637260	.	-4.8	4	84.27	3	2	303.296	C15H14FN3O3		L1		63	24.2447	4	12.1224	sphere		6
91						wact-70		Chembridge	7484841	.	-5.2	2	38.92	3	0	291.139	C14H8Cl2N2O		L1		26.65	37.6888	2	26.65	sphere**		6
92
93						wact-177		Chembridge	9030024	.	-4.484	2	38.92	3	0	258.229	C14H8F2N2O		L1		0.6575	1.315	4	0.6575	no object		0
94						wact-399		ChemBridge	5328241		-5.833	6	29.1	1	1	332.243	C17H18BrNO		L1		0	0	4	0	no object		0
95						wact-4		ChemBridge	5352487	.	-3.624	2	38.92	3	0	275.158	C10H8Cl2N2OS		L1		0	0	4	0	no object		0
96						wact-7		ChemBridge	5652963	.	-3.898	2	38.92	3	0	228.274	C12H8N2OS		L1		0	0	4	0	no object		0
97						wact-23		ChemBridge	5156707	.	-3.589	2	38.92	3	0	236.276	C15H12N2O		L1		0	0	9	0	no object		0
98						wact-204		Chembridge	9063096	.	-4.36	6	21.26	2	1	324.253	C17H19Cl2NO		L1		0	0	5	0	no object		0
99						wact-1		ChemBridge	5121613	.	-4.124	1	17.3	2	0	234.709	C11H7ClN2S		L1		0	0	3	0	no object		0
100						wact-8		ChemBridge	5652977	.	-4.713	3	51.81	4	0	279.345	C17H17N3O		L1		0	0	4	0	no object		0
101						wact-11		ChemBridge	6222549	.	-4.741	4	29.1	1	1	327.736	C16H13ClF3NO		L1		0	0	9	0	no object		0
102						wact-12		ChemBridge	7003409	.	-5.634	5	38.33	2	1	395.243	C17H18INO2		L1		0	0	4	0	no object		0
103						wact-13		ChemBridge	7632721	.	-4.455	2	48.15	4	0	266.302	C16H14N2O2		L1		0	0	4	0	no object		0
104						wact-19		Chembridge	5104063	.	-3.653	4	12.89	1	0	265.38	C17H15NS		L1		0	0	4	0	no object		0
105						wact-33		ChemBridge	5308651	.	-4.141	0	48.38	2	1	234.687	C12H11ClN2O		L1		0	0	9	0	no object		0
106						wact-35		Chembridge	5344384	.	-5.365	1	25.16	2	1	231.684	C13H10ClNO		L1		0	0	9	0	no object		0
107						wact-57		Chembridge	6005917	.	-4.406	1	52.05	2	1	252.319	C16H16N2O		L1		0	0	4	0	no object		0
108						wact-69		Chembridge	7192340	.	-3.42	2	38.33	2	1	241.292	C15H15NO2		L1		0	0	4	0	no object		0
109						wact-74		Chembridge	7597064	.	-3.861	3	25.78	2	0	236.725	C11H9ClN2S		L1		0	0	2	0	no object		0
110						wact-89		Chembridge	7662831	.	-3.83	3	39.44	3	0	242.277	C15H14O3		L1		0	0	9	0	no object		0
111						wact-104		Chembridge	7780917	.	-3.343	6	86.8	5	1	364.201	C15H14BrN3O3		L1		0	0	5	0	no object		0
112						wact-109		Chembridge	7795345	.	-4.894	3	67.2	2	2	356.233	C14H11Cl2N3O2S		L1		0	0	4	0	no object		0
113						wact-131		Chembridge	7978444	.	-4.245	2	38.92	3	0	236.276	C15H12N2O		L1		0	0	5	0	no object		0
114						wact-139		Chembridge	9000613	.	-4.688	2	52.06	4	0	291.106	C12H7BrN2O2		L1		0	0	10	0	no object		0
115						wact-150		Chembridge	9012025	.	-5.153	3	35.58	2	1	357.887	C20H24ClN3O		L1		0	0	5	0	no object		0
116						wact-151		Chembridge	9012797	.	-3.589	6	21.7	3	0	333.862	C19H24ClNO2		L1		0	0	4	0	no object		0
117						wact-166		Chembridge	9023097	.	-3.565	4	59.06	4	1	330.452	C18H22N2O2S		L1		0	0	8	0	no object		0
118						wact-181		Chembridge	9032631	.	-4.12	1	25.78	2	0	220.276	C15H12N2		L1		0	0	5	0	no object		0
119						wact-187		Chembridge	9035461	.	-3.551	5	25.17	2	1	284.188	C14H15Cl2NO		L1		0	0	5	0	no object		0
120						wact-193		Chembridge	9038739	.	-4.604	2	41.13	1	2	284.215	C13H8F4N2O		L1		0	0	5	0	no object		0
121						wact-211		Chembridge	7961048	.	-3.669	4	81.47	4	1	248.24	C12H12N2O4		L1		0	0	5	0	no object		0
122						wact-372		ChemBridge	5175205		-3.316	3	57.51	3	2	263.302	C16H13N3O		L1		0	0	5	0	no object		0
123						wact-385		ChemBridge	5238652		-3.272	1	52.37	3	0	193.204	C10H11NO3		L1		0	0	5	0	no object		0
124						wact-444		ChemBridge	5910902		-5.24	3	51.81	4	0	285.39	C17H23N3O		L1		0	0	5	0	no object		0
125						wact-481		ChemBridge	6631407		-4.25	3	39.19	3	0	281.76	C13H12ClNO2S		L1		0	0	5	0	no object		0
126						wact-506		ChemBridge	7629624		-4.17	2	38.92	3	0	236.276	C15H12N2O		L1		0	0	5	0	no object		0
127						wact-549		ChemBridge	7955970		-4.26	3	39.19	3	0	269.32	C15H11NO2S		L1		0	0	4	0	no object		0
128						wact-565		ChemBridge	9016871		-3.54	1	52.05	2	1	224.26	C14H12N2O		L1		0	0	5	0	no object		0
129						wact-578		ChemBridge	9040453		-3.321	2	52.33	4	0	217.226	C12H11NO3		L1		0	0	5	0	no object		0
130						wact-596		ChemBridge	5649594		-5.681	3	24.92	1	1	270.331	C15H11FN2S		L1		0	0	3	0	no object		0
131						wact-614		ChemBridge	9039813		-4.31	4	25.17	2	1	318.633	C14H14Cl3NO		L1		0	0	5	0	no object		0
132						wact-47		Chembridge	5427063	.	-3.88	3	49.62	3	0	301.392	C17H23N3O2		L1		0	0	9	0	no object		0
133						wact-21		Chembridge	5129511	.	-3.542	1	25.78	2	0	212.275	C12H8N2S		L1		0	0	9	0	no object		0
134						wact-125		Chembridge	7949759	.	-4.565	5	29.1	1	1	309.496	C16H23NOS2		L1		0	0	10	0	no object		0
135						wact-406		ChemBridge	5353518		-3.551	4	29.1	1	1	239.32	C16H17NO		L1		0	0	3	0	no object		6
136						wact-52		Chembridge	5650134	.	-3.734	2	29.1	1	1	303.145	C11H14INO		L1		0	0	4	0	no object		6
137						wact-93		Chembridge	7695043	.	-5.26	3	30.71	3	0	309.368	C17H12FN3S		L1		0	0	5	0	no object		6
138						wact-112		Chembridge	7831354	.	-5.867	3	50.36	2	2	346.259	C15H11F5N2O2		L1		0	0	5	0	no object		6
139						wact-161		Chembridge	9017369	.	-4.203	2	76.72	3	2	289.649	C10H7ClF3N5		L1		0	0	3	0	no object		6
140						wact-432		ChemBridge	5689365		-5.88	2	22.12	2	0	281.28	C15H14F3NO		L1		0	0	5	0	no object		6
141						wact-22		Chembridge	5135408	.	-5.608	2	29.1	1	1	334.127	C14H8Cl2F3NO		L1		0.64	1.28	4	0.64	no object		6
142						wact-25		Chembridge	5242714	.	-4.203	1	35.01	3	0	250.303	C16H14N2O		L1		0	0	9	0	no object		6
143						wact-48		Chembridge	5454916	.	-4.705	3	6.48	1	0	320.482	C22H28N2		L1		0	0	4	0	no object		6
144						wact-119		Chembridge	7884485	.	-4.565	7	21.26	2	1	345.894	C19H20ClNOS		L1		0	0	5	0	no object		6
145						wact-147		Chembridge	9011168	.	-3.601	7	21.26	2	1	289.808	C17H20ClNO		L1		0	0	5	0	no object		6
146						wact-450		ChemBridge	6089573		-5.08	2	66.69	3	0	397.33	C18H15F4N3O3		L1		0	0	5	0	no object		6
147						wact-26		Chembridge	5242766	.	-3.648	1	35.01	3	0	236.276	C15H12N2O		L1		0	0	4	0	no object		6
148						wact-200		Chembridge	9053402	.	-4.273	1	35.58	2	1	316.233	C14H19Cl2N3O		L1		0	0	5	0	no object		6
149						wact-99		Chembridge	7747049	.	-3.957	3	48.72	3	1	333.821	C17H20ClN3O2		L1		0	0	5	0	no object		6
150						wact-97		Chembridge	7722941	.	-3.218	7	41.49	3	2	362.686	C16H18Cl3NO2		L1		0	0	5	0	no object		6
151						wact-164		Chembridge	9020008	.	-3.491	4	21.26	2	1	298.215	C15H17Cl2NO		L1		0	0	3	0	no object		6
152						wact-56		Chembridge	5754492	.	-4.868	3	87	5	0	398.397	C20H19FN4O4		L1		0	0	4	0	no object		6
153						wact-122		Chembridge	7930372	.	-4.873	2	69.93	3	0	398.441	C21H23FN4O3		L1		0	0	10	0	no object		6
154						wact-516		ChemBridge	7664300		-4.21	2	41.99	2	1	297.18	C11H9BrN2OS		L1		1.67	5.281	10	1.67	no object		6
155						wact-91		Chembridge	7680561	.	-4.077	2	66.69	3	0	309.343	C15H20FN3O3		L1		0.8925	1.785	4	0.8925	no object		9
156						wact-121		Chembridge	7889470	.	-5.258	6	35.01	3	0	290.774	C14H11ClN2OS		L1		0	0	5	0	no object		9
157						wact-5		ChemBridge	5352532	.	-3.925	4	38.92	3	0	287.169	C11H8Cl2N2OS		L1		0	0	4	0	no object		9
158						wact-130		Chembridge	7974202	.	-4.788	1	52.05	2	1	252.319	C16H16N2O		L1		0	0	10	0	no object		9
159						wact-141		Chembridge	9003606	.	-4.377	3	29.1	1	1	263.701	C14H11ClFNO		L1		0	0	10	0	no object		9
160						wact-148		Chembridge	9011314	.	-4.511	5	27.05	2	0	323.225	C16H16Cl2N2O		L1		0	0	5	0	no object		9
161						wact-396		ChemBridge	5322542		-4.279	5	52.33	4	0	285.324	C15H11NO3S		L1		0	0	5	0	no object		9
162						wact-414		ChemBridge	5378026		-4.562	3	26.3	2	0	270.306	C17H15FO2		L1		0	0	5	0	no object		9
163						wact-423		ChemBridge	5547023		-4.892	3	21.26	1	1	292.178	C14H14BrNO		L1		0	0	5	0	no object		9
164						wact-440		ChemBridge	5801844		-5.03	6	86.8	5	1	384.62	C14H11BrClN3O3		L1		0	0	4	0	no object		9
165						wact-72		Chembridge	7545212	.	-5.911	2	41.13	1	2	376.262	C13H17IN2OS		L1		0	0	2	0	no object		9
166						wact-111		Chembridge	7805914	.	-4.218	3	27.74	1	1	374.335	C16H21Cl2N3OS		L1		0	0	5	0	no object		9
167						wact-146		Chembridge	9010643	.	-4.152	7	21.7	3	0	347.889	C20H26ClNO2		L1		0	0	5	0	no object		9
168						wact-30		Chembridge	5267230	.	-4.573	3	6.48	1	0	349.249	C17H18BrFN2		L1		0	0	4	0	no object		9
169						wact-46		Chembridge	5426998	.	-3.754	3	49.62	3	0	313.403	C18H23N3O2		L1		0	0	4	0	no object		9
170						wact-137		Chembridge	7996054	.	-5.055	3	68.02	4	1	363.806	C20H14ClN3O2		L1		0	0	5	0	no object		9
171						wact-224		Chembridge	7657684	.	-4.43	2	41.13	1	2	289.185	C11H10Cl2N2OS		L1		0	0	5	0	no object		9
172						wact-433		ChemBridge	5691479		-3.517	1	17.3	2	0	218.254	C11H7FN2S		L1		0	0	5	0	no object		9
173						wact-542		ChemBridge	7781713		-4.63	4	26.3	2	0	258.3	C16H15FO2		L1		0	0	5	0	no object		9
174						wact-455		ChemBridge	6253520		-2.61	4	61.04	5	0	253.26	C14H11N3O2		L1		1	1.73205	3	1	no object		9
175						wact-54		Chembridge	5686969	.	-3.596	4	61.04	5	0	287.708	C14H10ClN3O2		L1		0	0	4	0	no object		9
176						wact-78		Chembridge	7630728	.	-3.659	6	24.5	3	1	333.304	C16H26Cl2N2O		L1		0	0	2	0	no object		9
177						wact-132		Chembridge	7983837	.	-3.234	3	68.29	5	1	361.249	C14H14Cl2N2O3S		L1		0	0	5	0	no object		9
178						wact-402		ChemBridge	5332317		-4.456	3	38.33	2	1	367.189	C15H14INO2		L1		0	0	5	0	no object		9
179						wact-41		Chembridge	5360486	.	-4.677	7	21.7	3	0	375.252	C15H22INO2		L1		0	0	4	0	no object		9
180						wact-107		Chembridge	7785818	.	-4.859	4	27.3	1	2	394.369	C19H21Cl2N3S		L1		0	0	5	0	no object		9
181						wact-149		Chembridge	9011725	.	-4.199	5	15.71	3	0	391.783	C17H28BrClN2O		L1		0	0	5	0	no object		9
182						wact-548		ChemBridge	7940229		-4.72	5	29.1	1	1	317.475	C17H19NOS2		L1		0	0	5	0	no object		9
183						wact-622		ChemBridge	5373894		-3.176	2	22.12	2	0	211.266	C14H13NO		L1		0	0	5	0	no object		9
184						wact-45		Chembridge	5426270	.	-4.305	3	49.62	3	0	303.408	C17H25N3O2		L1		0	0	9	0	no object		9
185						wact-95		Chembridge	7716519	.	-1.412	1	95.86	6	3	408.679	C15H19BrClNO5		L1		0	0	5	0	no object		9
186						wact-98		Chembridge	7739526	.	-2.902	7	50.72	4	2	427.158	C17H19Cl4NO3		L1		0	0	5	0	no object		9
187						wact-110		Chembridge	7796788	.	-5.938	4	44.37	2	2	378.305	C19H21Cl2N3O		L1		0	0	5	0	no object		9
188						wact-118		Chembridge	7862504	.	-4.565	7	21.26	2	1	345.894	C19H20ClNOS		L1		0	0	5	0	no object		9
189						wact-208		Chembridge	6951311	.	-7.015	5	51.13	4	0	448.833	C22H16ClF3N2O3		L1		0	0	4	0	no object		9
190						wact-519		ChemBridge	7680488		-4.741	2	66.69	3	0	323.37	C16H22FN3O3		L1		0	0	2	0	no object		9
191						wact-572		ChemBridge	9029930		-1.95	3	42.16	4	0	293.8	C15H20ClN3O		L1		0	0	3	0	no object		9
192						wact-9		ChemBridge	5708926	.	-6.312	4	32.34	2	1	376.89	C23H21ClN2O		L1		0	0	3	0	no object		9
193						wact-29		Chembridge	5264250	.	-4.352	3	6.48	1	0	355.275	C15H16BrFN2S		L1		0	0	4	0	no object		9
194						wact-31		Chembridge	5277421	.	-4.885	2	78.72	3	1	360.803	C17H17ClN4O3		L1		0	0	4	0	no object		9
195						wact-32		Chembridge	5278162	.	-5.943	2	25.78	2	0	286.38	C20H18N2		L1		0	0	4	0	no object		9
196						wact-36		Chembridge	5347942	.	-4.475	1	8.17	2	0	224.308	C15H16N2		L1		0	0	9	0	no object		9
197						wact-42		Chembridge	5373716	.	-5.713	2	28.15	1	1	306.386	C20H19FN2		L1		0	0	4	0	no object		9
198						wact-44		Chembridge	5415567	.	-3.929	4	6.48	1	0	292.428	C20H24N2		L1		0	0	4	0	no object		9
199						wact-60		Chembridge	6098764	.	-4.777	4	44.12	3	0	324.404	C18H16N2O2S		L1		0	0	9	0	no object		9
200						wact-61		Chembridge	6251043	.	-6.102	4	54.71	3	1	400.841	C21H18ClFN2O3		L1		0	0	4	0	no object		9
201						wact-65		Chembridge	6858658	.	-5.812	2	23.55	1	0	403.234	C18H15Cl2F3N2O		L1		0	0	4	0	no object		9
202						wact-67		Chembridge	7007662	.	-1.538	1	95.86	6	3	410.695	C15H21BrClNO5		L1		0	0	4	0	no object		9
203						wact-68		Chembridge	7009010	.	-0.941	1	95.86	6	3	366.244	C15H21Cl2NO5		L1		0	0	4	0	no object		9
204						wact-75		Chembridge	7626205	.	0.56	1	99.1	7	3	365.216	C14H18Cl2N2O5		L1		0	0	2	0	no object		9
205						wact-76		Chembridge	7628716	.	-0.537	1	99.1	7	3	436.249	C15H21IN2O5		L1		0	0	2	0	no object		9
206						wact-77		Chembridge	7630350	.	-2.799	5	24.5	3	1	325.668	C13H19Cl3N2O		L1		0	0	2	0	no object		9
207						wact-79		Chembridge	7631832	.	-0.872	1	99.1	7	3	437.721	C16H22BrClN2O5		L1		0	0	2	0	no object		9
208						wact-80		Chembridge	7632370	.	-0.084	4	99.1	7	3	358.825	C16H23ClN2O5		L1		0	0	2	0	no object		9
209						wact-85		Chembridge	7638556	.	-3.332	5	24.5	3	1	370.119	C13H19BrCl2N2O		L1		0	0	3	0	no object		9
210						wact-87		Chembridge	7648710	.	-5.865	4	77.11	6	1	451.266	C19H14Cl2F2N6O		L1		0	0	5	0	no object		9
211						wact-90		Chembridge	7677632	.	-5.817	4	65.79	3	1	439.519	C27H25N3O3		L1		0	0	4	0	no object		9
212						wact-94		Chembridge	7714779	.	-3.211	5	21.26	2	1	277.797	C16H20ClNO		L1		0	0	5	0	no object		9
213						wact-96		Chembridge	7721731	.	-2.369	7	50.72	4	2	392.713	C17H20Cl3NO3		L1		0	0	5	0	no object		9
214						wact-100		Chembridge	7747140	.	-2.653	4	77.57	4	1	269.306	C15H15N3O2		L1		0	0	5	0	no object		9
215						wact-101		Chembridge	7747622	.	-5.855	3	20.31	1	0	327.43	C23H21NO		L1		0	0	5	0	no object		9
216						wact-103		Chembridge	7756678	.	-4.67	3	35.58	2	1	349.885	C17H20ClN3OS		L1		0	0	5	0	no object		9
217						wact-108		Chembridge	7788232	.	-4.249	5	27.3	1	2	373.951	C20H24ClN3S		L1		0	0	5	0	no object		9
218						wact-114		Chembridge	7837303	.	-4.673	5	41.88	1	2	419.321	C18H16BrFN4S		L1		0	0	5	0	no object		9
219						wact-115		Chembridge	7839427	.	-5.283	3	61.65	2	1	390.895	C18H19ClN4O2S		L1		0	0	5	0	no object		9
220						wact-117		Chembridge	7854576	.	-6.159	6	84.27	3	2	385.321	C17H15F4N3O3		L1		0	0	10	0	no object		9
221						wact-127		Chembridge	7962412	.	-3.409	3	29.1	1	1	237.366	C13H19NOS		L1		0	0	5	0	no object		9
222						wact-129		Chembridge	7972200	.	-3.376	4	35.25	2	1	318.633	C14H14Cl3NO		L1		0	0	5	0	no object		9
223						wact-143		Chembridge	9008780	.	-3.613	5	15.71	3	0	398.173	C15H23BrCl2N2O		L1		0	0	5	0	no object		9
224						wact-144		Chembridge	9009342	.	-3.679	4	12.47	2	0	355.649	C12H19ClINO		L1		0	0	5	0	no object		9
225						wact-152		Chembridge	9012891	.	-3.65	5	12.47	2	0	291.824	C17H22ClNO		L1		0	0	4	0	no object		9
226						wact-155		Chembridge	9014681	.	-3.938	6	27.05	2	0	320.745	C14H16ClF3N2O		L1		0	0	4	0	no object		9
227						wact-160		Chembridge	9017218	.	-4.225	5	38.77	4	0	362.3	C17H25Cl2NO3		L1		0	0	4	0	no object		9
228						wact-162		Chembridge	9018123	.	-4.99	3	76.55	5	0	408.154	C15H9IN2O4		L1		0	0	8	0	no object		9
229						wact-163		Chembridge	9018909	.	-3.037	3	21.26	2	1	286.204	C14H17Cl2NO		L1		0	0	3	0	no object		9
230						wact-167		Chembridge	9023309	.	-4.284	3	38.92	3	0	254.313	C14H10N2OS		L1		0	0	2	0	no object		9
231						wact-168		Chembridge	9023420	.	-2.003	3	30.29	3	0	365.928	C18H24ClN3OS		L1		0	0	3	0	no object		9
232						wact-223		Chembridge	7638283	.	-4.609	4	26.3	2	0	260.723	C15H13ClO2		L1		0	0	5	0	no object		9
233						wact-365		ChemBridge	5318059		-4.89	3	41.46	2	1	304.801	C15H13ClN2OS		L1		0	0	5	0	no object		9
234						wact-380		ChemBridge	5218876		-3.795	2	29.1	1	1	237.71	C11H8ClNOS		L1		0	0	5	0	no object		9
235						wact-400		ChemBridge	5329246		-4.425	6	29.1	1	1	271.338	C17H18FNO		L1		0	0	5	0	no object		9
236						wact-403		ChemBridge	5333670		-3.858	4	64.68	3	1	246.29	C12H10N2O2S		L1		0	0	5	0	no object		9
237						wact-405		ChemBridge	5344994		-5.782	2	29.1	1	1	300.574	C13H8Cl3NO		L1		0	0	5	0	no object		9
238						wact-453		ChemBridge	6201505		-4.16	4	77.57	4	1	320.15	C13H10BrN3O2		L1		0	0	5	0	no object		9
239						wact-473		ChemBridge	6514639		-5.15	5	38.33	2	1	348.24	C17H18BrNO2		L1		0	0	5	0	no object		9
240						wact-515		ChemBridge	7653692		-3.68	3	30.71	3	0	223.28	C14H13N3		L1		0	0	5	0	no object		9
241						wact-521		ChemBridge	7688376		-5.83	3	38.33	2	1	348.24	C17H18BrNO2		L1		0	0	5	0	no object		9
242						wact-547		ChemBridge	7877602		-4.756	3	37.81	2	1	267.355	C15H13N3S		L1		0	0	5	0	no object		9
243						wact-560		ChemBridge	9010683		-4.34	2	29.1	1	1	259.74	C15H14ClNO		L1		0	0	5	0	no object		9
244						wact-612		ChemBridge	9034393		-4.61	1	35.16	2	1	316.41	C20H20N4		L1		0	0	5	0	no object		9
245

## Sheet: Fig 2a-Sum
wact-190
2	wactive	Class	genotype	Counts	Note	DMSO	0.12uM	0.24uM	0.48uM	0.96uM	1.88uM	3.75uM	7.5uM	15uM	30uM	60uM	120uM	type of object	Counts	Note	DMSO	0.12uM	0.24uM	0.48uM	0.96uM	1.88uM	3.75uM	7.5uM	15uM	30uM	60uM	120uM	type of object
3	wact-190	resistant-crystal	wt (N2)	Object	Average	0	0	0	83.35	92.1	85.35	83.35	87.5	100	93.45	100	100		Object	SEM	0	0	0	11.1	5.26667	6.54582	7.35142	8.33333	0	2.95541	0	0
9	wact-190	resistant-crystal	sms-5(ok2498) OX4	Object	Average	0	0	0	0	0	3.7	3.23667	4.26	3.79667	2.67667	1.66667	0.98		Object	SEM	0	0	0	0	0	3.7	1.69194	2.98009	2.22044	1.51915	1.66667	0.98
14	wact-190	resistant-crystal	wt (N2)	viability	avg	100	100	100	42.1667	15.1667	14	16.1667	17.5	17.6667	12.6667	10.6667	7.16667		viability	sem	0	0	0	18.9621	3.96162	3.90726	3.92782	4.44785	3.77418	1.99444	3.8873	2.62573
40	wact-190	resistant-crystal	sms-5(ok2498) OX4	viability	avg	100	100	100	100	100	100	100	100	100	93.8333	94.5	100		viability	sem	0	0	0	0	0	0	0	0	0	6.16667	5.5	0
wact-190	Crystal Formation	Viability	Crystal Formation	Viability
Conc'n (uM)	Average	Average	SEM	SEM
0	0	100	0	0
0.13	0	100	0	0
0.25	1.9365	100	1.16483	0
0.5	98.25	42.1667	1.75	18.9621
0.9	99.5665	15.1667	0.4335	3.96162
1.8	98.58	14	1.42	3.90726
3.75	98.075	16.1667	1.61427	3.92782
7.5	99.875	17.5	0.125	4.44785
15	100	17.6667	0	3.77418
30	98	12.6667	2	1.99444
60	100	10.6667	0	3.8873
120	100	7.16667	0	2.62573
Correlation	-0.976378
wact-390
2	wactive	Class	genotype	Counts	Note	DMSO	0.12uM	0.24uM	0.48uM	0.96uM	1.88uM	3.75uM	7.5uM	15uM	30uM	60uM	120uM	type of object	Counts	Note	DMSO	0.12uM	0.24uM	0.48uM	0.96uM	1.88uM	3.75uM	7.5uM	15uM	30uM	60uM	120uM	type of object
34	wact-390	resistant-crystal	wt (N2)	Object	Average	0	0	0	3.83667	60.2333	96	94.4333	91.6667	100	96.9667	100	96.3		Object	SEM	0	0	0	2.51424	13.7739	2.6839	5.56667	8.33333	0	3.03333	0	3.7
40	wact-390	resistant-crystal	sms-5(ok2498) OX4	Object	Average	0	0	0	0	0	0	0	0	0	0.9	0.853333	1.26333		Object	SEM	0	0	0	0	0	0	0	0	0	0.9	0.853333	0.634569
136	wact-390	resistant-crystal	wt (N2)	viability	avg	100	100	100	100	100	56.1667	4.83333	3.33333	2.83333	2.33333	0.333333	0.666667		viability	sem	0	0	0	0	0	20.305	1.77795	1.2561	1.424	1.47573	0.210819	0.421637
162	wact-390	resistant-crystal	sms-5(ok2498) OX4	viability	avg	100	100	100	100	100	100	100	100	100	100	100	92.6667		viability	sem	0	0	0	0	0	0	0	0	0	0	0	7.33333
wact-390	Crystal Formation	Viability	Crystal Formation	Viability
Conc'n (uM)	Average	Average	SEM	SEM
0	0	100	0	0
0.13	0	100	0	0
0.25	0	100	0	0
0.5	3.83667	100	2.51424	0
0.9	60.2333	100	13.7739	0
1.8	96	56.1667	2.6839	20.305
3.75	94.4333	4.83333	5.56667	1.77795
7.5	91.6667	3.33333	8.33333	1.2561
15	100	2.83333	0	1.424
30	96.9667	2.33333	3.03333	1.47573
60	100	0.333333	0	0.210819
120	96.3	0.666667	3.7	0.421637
Correlation	-0.892045
wact-469
2	wactive	Class	genotype	Counts	Note	DMSO	0.12uM	0.24uM	0.48uM	0.96uM	1.88uM	3.75uM	7.5uM	15uM	30uM	60uM	120uM	type of object	Counts	Note	DMSO	0.12uM	0.24uM	0.48uM	0.96uM	1.88uM	3.75uM	7.5uM	15uM	30uM	60uM	120uM	type of object
50	wact-469	resistant-crystal	wt (N2)	Object	Average	0	0	0	0	0	0	0	37.47	98.8	100	100	100		Object	SEM	0	0	0	0	0	0	0	17.6721	1.2	0	0	0
56	wact-469	resistant-crystal	sms-5(ok2498) OX4	Object	Average	0	0	0	0	0	0	0	0	0	0	0	0		Object	SEM	0	0	0	0	0	0	0	0	0	0	0	0
177	wact-469	resistant-crystal	wt (N2)	viability	avg	100	100	100	100	100	100	100	49.8333	4.16667	1.83333	2.5	16.8333		viability	sem	0	0	0	0	0	0	0	16.4609	3.12428	1.22247	1.33542	16.6341
203	wact-469	resistant-crystal	sms-5(ok2498) OX4	viability	avg	100	100	100	100	100	100	100	100	100	33.3333	8.83333	0.166667		viability	sem	0	0	0	0	0	0	0	0	0	21.0819	7.66123	0.166667
wact-469	Crystal Formation	Viability	Crystal Formation	Viability
Conc'n (uM)	Average	Average	SEM	SEM
0	0	100	0	0
0.13	0	100	0	0
0.25	0	100	0	0
0.5	0	100	0	0
0.9	0	100	0	0
1.8	0	100	0	0
3.75	0	100	0	0
7.5	37.47	49.8333	17.6721	16.4609
15	98.8	4.16667	1.2	3.12428
30	100	1.83333	0	1.22247
60	100	2.5	0	1.33542
120	100	16.8333	0	16.6341
Correlation	-0.992024
wact-2
2	wactive	Class	genotype	Counts	Note	DMSO	0.12uM	0.24uM	0.48uM	0.96uM	1.88uM	3.75uM	7.5uM	15uM	30uM	60uM	120uM	type of object	Counts	Note	DMSO	0.12uM	0.24uM	0.48uM	0.96uM	1.88uM	3.75uM	7.5uM	15uM	30uM	60uM	120uM	type of object
82	wact-2	non-‘resistant’ crystal	wt (N2)	Object	Average	0	0	0	0	31.7667	62.2333	78.6667	94.2667	94.4333	100	100	100		Object	SEM	0	0	0	0	13.08	6.19	12.38	5.73	5.57	0	0	0
88	wact-2	non-‘resistant’ crystal	sms-5(ok2498) OX4	Object	Average	0	0	0	0	0	0	0	0	0	0	0	0		Object	SEM	0	0	0	0	0	0	0	0	0	0	0	0
464	wact-2	non-‘resistant’ crystal	wt (N2)	viability	avg	100	100	100	100	0	0	0	0	0	0	0	0		viability	sem	0	0	0	0	0	0	0	0	0	0	0	0
490	wact-2	non-‘resistant’ crystal	sms-5(ok2498) OX4	viability	avg	100	100	100	100	0	0	0	0	0	0	0	0		viability	sem	0	0	0	0	0	0	0	0	0	0	0	0
wact-2	Crystal Formation	Viability	Crystal Formation	Viability
Conc'n (uM)	Average	Average	SEM	SEM
0	0	100	0	0
0.13	0	100	0	0
0.25	0	100	0	0
0.5	0	100	0	0
0.9	31.7667	0	13.08	0
1.8	62.2333	0	6.19	0
3.75	78.6667	0	12.38	0
7.5	94.2667	0	5.73	0
15	94.4333	0	5.57	0
30	100	0	0	0
60	100	0	0	0
120	100	0	0	0
Correlation	-0.901531
wact-128
2	wactive	Class	genotype	Counts	Note	DMSO	0.12uM	0.24uM	0.48uM	0.96uM	1.88uM	3.75uM	7.5uM	15uM	30uM	60uM	120uM	type of object	Counts	Note	DMSO	0.12uM	0.24uM	0.48uM	0.96uM	1.88uM	3.75uM	7.5uM	15uM	30uM	60uM	120uM	type of object
155	wact-128	non-‘resistant’ crystal	wt (N2)	Object	Average	0	0	0	0	0	0	0	0	56.4667	67.6667	74.7667	87.3333		Object	SEM	0	0	0	0	0	0	0	0	17.5528	23.6088	21.4986	9.13406
161	wact-128	non-‘resistant’ crystal	sms-5(ok2498) OX4	Object	Average	0	0	0	0	0	0	0	0	0	0	0	0		Object	SEM	0	0	0	0	0	0	0	0	0	0	0	0
1531	wact-128	non-‘resistant’ crystal	wt (N2)	viability	avg	100	100	100	100	100	100	100	100	15.5	14.5	13.3333	8.33333		viability	sem	0	0	0	0	0	0	0	0	5.42064	6.11419	6.75113	4.86256
1557	wact-128	non-‘resistant’ crystal	sms-5(ok2498) OX4	viability	avg	100	100	100	100	100	100	100	100	5.5	4.83333	3.66667	6		viability	sem	0	0	0	0	0	0	0	0	3.59398	2.91452	2.13957	2.62043
wact-128	Crystal Formation	Viability	Crystal Formation	Viability
Conc'n (uM)	Average	Average	SEM	SEM
0	0	100	0	0
0.13	0	100	0	0
0.25	0	100	0	0
0.5	0	100	0	0
0.9	0	100	0	0
1.8	0	100	0	0
3.75	0	100	0	0
7.5	0	100	0	0
15	50.8625	15.5	13.6183	5.42064
30	71.4875	14.5	17.1256	6.11419
60	77.925	13.3333	15.5264	6.75113
120	89.1813	8.33333	6.71791	4.86256
Correlation	-0.980186
wact-220
2	wactive	Class	genotype	Counts	Note	DMSO	0.12uM	0.24uM	0.48uM	0.96uM	1.88uM	3.75uM	7.5uM	15uM	30uM	60uM	120uM	type of object	Counts	Note	DMSO	0.12uM	0.24uM	0.48uM	0.96uM	1.88uM	3.75uM	7.5uM	15uM	30uM	60uM	120uM	type of object
139	wact-220	non-‘resistant’ crystal	wt (N2)	Object	Average	0	0	0	0	0	0	21.08	76.5667	100	100	100	100		Object	SEM	0	0	0	0	0	0	11.5952	9.18138	0	0	0	0
145	wact-220	non-‘resistant’ crystal	sms-5(ok2498) OX4	Object	Average	0	0	0	0	0	0	0	0	0.71	0	0	0		Object	SEM	0	0	0	0	0	0	0	0	0.71	0	0	0
1490	wact-220	non-‘resistant’ crystal	wt (N2)	viability	avg	100	100	100	100	100	100	100	11.1667	7.66667	8.66667	6.16667	9.83333		viability	sem	0	0	0	0	0	0	0	1.77795	1.45297	2.2161	2.49555	3.59088
1516	wact-220	non-‘resistant’ crystal	sms-5(ok2498) OX4	viability	avg	100	100	100	100	100	100	85.3333	15.3333	10.3333	12	15.3333	16.3333		viability	sem	0	0	0	0	0	0	14.6667	3.65756	2.17051	1.09545	1.68655	2.33333
wact-220	Crystal Formation	Viability	Crystal Formation	Viability
Conc'n (uM)	Average	Average	SEM	SEM
0	0	100	0	0
0.13	0	100	0	0
0.25	0	100	0	0
0.5	0	100	0	0
0.9	0	100	0	0
1.8	0	100	0	0
3.75	21.08	100	11.5952	0
7.5	76.5667	11.1667	9.18138	1.77795
15	100	7.66667	0	1.45297
30	100	8.66667	0	2.2161
60	100	6.16667	0	2.49555
120	100	9.83333	0	3.59088
Correlation	-0.985907
wact-34
2	wactive	Class	genotype	Counts	Note	DMSO	0.12uM	0.24uM	0.48uM	0.96uM	1.88uM	3.75uM	7.5uM	15uM	30uM	60uM	120uM	type of object	Counts	Note	DMSO	0.12uM	0.24uM	0.48uM	0.96uM	1.88uM	3.75uM	7.5uM	15uM	30uM	60uM	120uM	type of object
	wact-34	sphere-forming	wt (N2)	Object	Average	0	0	0	0	0	0	0	37.9	87.5	98.225	100	98.8		Object	SEM	0	0	0	0	0	0	0	9.9164	7.5	1.02662	0	1.2
	wact-34	sphere-forming	sms-5(ok2498) OX4	Object	Average	0	0	0	0	0	0	0	0	0	0	0	0		Object	SEM	0	0	0	0	0	0	0	0	0	0	0	0
505	wact-34	sphere-forming	wt	viability	Average	100	100	100	100	100	100	100	100	23.8333	0	0	0		viability	sem	0	0	0	0	0	0	0	0	4.78481	0	0	0
531	wact-34	sphere-forming	sms-5(ok2498) ox4	viability	Average	100	100	100	100	100	100	100	89.5	2.5	0	0.166667	0		viability	sem	0	0	0	0	0	0	0	10.5	2.12525	0	0.166667	0
wact-34	Crystal Formation	Viability	Crystal Formation	Viability
Conc'n (uM)	Average	Average	SEM	SEM
0	0	100	0	0
0.13	0	100	0	0
0.25	0	100	0	0
0.5	0	100	0	0
0.9	0	100	0	0
1.8	0	100	0	0
3.75	0	100	0	0
7.5	37.9	100	9.9164	0
15	87.5	23.8333	7.5	4.78481
30	98.225	0	1.02662	0
60	100	0	0	0
120	98.8	0	1.2	0
Correlation	-0.970831
wact-124
2	wactive	Class	genotype	Counts	Note	DMSO	0.12uM	0.24uM	0.48uM	0.96uM	1.88uM	3.75uM	7.5uM	15uM	30uM	60uM	120uM	type of object	Counts	Note	DMSO	0.12uM	0.24uM	0.48uM	0.96uM	1.88uM	3.75uM	7.5uM	15uM	30uM	60uM	120uM	type of object
219	wact-124	sphere-forming	wt (N2)	Object	Average	0	0	0	0	0	0	0	19.4333	87.9667	96.2667	100	100		Object	SEM	0	0	0	0	0	0	0	19.43	5.1	1.97	0	0
225	wact-124	sphere-forming	sms-5(ok2498) OX4	Object	Average	0	0	0	0	0	0	0	0	0	0	0	0		Object	SEM	0	0	0	0	0	0	0	0	0	0	0	0
751	wact-124	sphere-forming	wt (N2)	viability	avg	100	100	100	100	100	100	100	100	9.66667	0.166667	0	0		viability	sem	0	0	0	0	0	0	0	0	2.74	0.17	0	0
777	wact-124	sphere-forming	sms-5(ok2498) OX4	viability	avg	100	100	100	100	100	100	100	89.5	0.333333	0	0	0		viability	sem	0	0	0	0	0	0	0	10.5	0.33	0	0	0
wact-124	Crystal Formation	Viability	Crystal Formation	Viability
Conc'n (uM)	Average	Average	SEM	SEM
0	0	100	0	0
0.13	0	100	0	0
0.25	0	100	0	0
0.5	0	100	0	0
0.9	0	100	0	0
1.8	0	100	0	0
3.75	0	100	0	0
7.5	19.4333	100	19.43	0
15	87.9667	9.66667	5.1	2.74
30	96.2667	0.166667	1.97	0.17
60	100	0	0	0
120	100	0	0	0
Correlation	-0.992816
wact-140
2	wactive	Class	genotype	Counts	Note	DMSO	0.12uM	0.24uM	0.48uM	0.96uM	1.88uM	3.75uM	7.5uM	15uM	30uM	60uM	120uM	type of object	Counts	Note	DMSO	0.12uM	0.24uM	0.48uM	0.96uM	1.88uM	3.75uM	7.5uM	15uM	30uM	60uM	120uM	type of object
235	wact-140	sphere-forming	wt (N2)	Object	Average	0	0	0	0	0	0	2.38	48.1	79.1667	100	93.6667	95.5667		Object	SEM	0	0	0	0	0	0	2.38	15.3722	20.8333	0	6.33333	4.43333
241	wact-140	sphere-forming	sms-5(ok2498) OX4	Object	Average	0	0	0	0	0	0	0	0	0	0	0	0		Object	SEM	0	0	0	0	0	0	0	0	0	0	0	0
792	wact-140	sphere-forming	wt (N2)	viability	avg	100	100	100	100	100	100	100	59.5	3.16667	1.33333	0.166667	1.16667		viability	sem	0	0	0	0	0	0	0	18.1581	1.30171	1.33333	0.166667	0.749074
818	wact-140	sphere-forming	sms-5(ok2498) OX4	viability	avg	100	100	100	100	100	100	100	0	0	0	0	0		viability	sem	0	0	0	0	0	0	0	0	0	0	0	0
wact-140	Crystal Formation	Viability	Crystal Formation	Viability
Conc'n (uM)	Average	Average	SEM	SEM
0	0	100	0	0
0.13	0	100	0	0
0.25	0	100	0	0
0.5	0	100	0	0
0.9	0	100	0	0
1.8	0	100	0	0
3.75	2.38	100	2.38	0
7.5	48.1	59.5	15.3722	18.1581
15	79.1667	3.16667	20.8333	1.30171
30	100	1.33333	0	1.33333
60	93.6667	0.166667	6.33333	0.166667
120	95.5667	1.16667	4.43333	0.749074
Correlation	-0.993192

## Sheet: Fig 2e
																		RB1919 sms-5(ok2498) EBD quantification RAW DATA wrt wact-190																			wild type (N2) Raw Data wrt wact-190
	N2 DMSO	N2 w-190	sms-5(ok2498) DMSO	sms-5(ok2498) DMSO	sms-5(ok2498) w-190				N2 w-34
	1	1.6694	1	1	0.8142				1.6619									1st trial																			Fluorescence intensity Evans Blue Dye
	1	2.3917	1	1	1.1292				0.9481									DMSO							Control (background)												ImageJ raw values:
	1	2.6892	1	1	1.1616				1.3256										Area	Mean Gray Value	Mean Gray corrrected for bckgrnd	IntDen	Raw IntDen	CTCF		Area	Mean Gray Value	IntDen	Raw IntDen			Mean Gray corrrected for bckgrnd					24hr post-treatment, L1, 60uM wact-190
Mean	1	2.2501	1	1	1.035				1.31187									1	28380	105.843	38.3258	3003836	3003836	1.0877e+06	1	12799	61.134	782457	782457			38.3258					N2 DMSO
SEM	0	0.302785	0	0	0.110795													2	25043	121.044	53.5268	3031293	3031293	1.34046e+06	2	37451	63.156	2365239	2365239			53.5268														CONTROL
																		3	25611	122.506	54.9888	3137504	3137504	1.40832e+06	3	6771	70.225	475496	475496			54.9888					worm#	Area	Mean Gray Value	MGV corrected	Min	Max	IntDen	Raw IntDen	CTCF	worm#	Area	Mean	Min
		0.0145095			0.767877				0.204912			t-tests						4	24731	150.477	82.9598	3721443	3721443	2.05168e+06	4	7381	71.812	530046	530046			82.9598					at 40x
		avg	avg	avg	sem	sem	sem											5	22883	131.315	63.7978	3004871	3004871	1.45987e+06	5	6302	71.259	449072	449072			63.7978					N2 DMSO
Strain	genotype	DMSO	wact-190	wact-34	DMSO	wact-190	wact-34											6	30858	135.423	67.9058	4178891	4178891	2.09545e+06		Mean	67.5172					67.9058					at 63X
N2	wt	1	2.2501	1.3119	0	0.302785	0.206											7	26842	105.575	38.0578	2833833	2833833	1.02154e+06								38.0578					liquid			MGV corrected
RP3345	sms-5(ok2498)	1	1.035	na	0	0.110795	na											8	38857	106.456	38.9388	4136543	4136543	1.51303e+06								38.9388					13	29635	465.175	359.461	128	2109	13785451	13785451	1.05795e+07
																		9	27961	118.293	50.7758	3307601	3307601	1.41975e+06								50.7758					14	30571	535.812	430.098	180	1630	16380307	16380307	1.30731e+07
																		10	39039	103.519	36.0018	4041291	4041291	1.40549e+06								36.0018					15	29559	516.934	411.22	131	1935	15280049	15280049	1.20823e+07
																		Mean		120.045	52.5279			1.48033e+06								52.5279					16	43564	361.822	256.108	125	1640	15762431	15762431	1.10496e+07
																																					17	29646	393.266	287.552	111	1074	11658761	11658761	8.45163e+06
		Numbers for GraphPad dot plots over bar graph																wact-190 (60uM)							Control (background)												18	27675	416.937	311.223	111	1692	11538740	11538740	8.54483e+06
		EBD signal of wt on wact-190 (background subtracted) Relative to DMSO control (all three trials)		EBD signal of wt on wact-34 (background subtracted) Relative to DMSO control (all three trials)		EBD signal of sms-5 mutant on wact-190 (background subtracted) Relative to DMSO control (all three trials)													Area	Mean Gray Value	MGV corrected	IntDen	Raw IntDen	CTCF		Area	Mean Gray Value	IntDen	Raw IntDen			MGV corrected					solid
		2.32968		1.01509		1.53822												1	31553	153.456	80.7994	4841988	4841988	2.54945e+06	1	3917	63.292	247915	247915								1	40225	329.962	224.248	91	1774	13272706	13272706	8.92113e+06
		2.05753		0.117489		1.69436												2	23874	201.155	128.498	4802366	4802366	3.06776e+06	2	9009	73.864	665445	665445								2	41044	345.715	240.001	103	1576	14189534	14189534	9.74935e+06
		1.82144		1.30841		1.34253												3	25511	161.658	89.0014	4124045	4124045	2.2705e+06	3	7943	73.616	584733	584733			80.7994					3	41294	333.638	227.924	128	1018	13777246	13777246	9.31002e+06
		1.5471		1.6132		1.08558												4	26288	197.361	124.704	5188238	5188238	3.27824e+06	4	5231	74.093	387582	387582			89.0014					4	33879	246.925	141.211	99	1012	8365569	8365569	4.7005e+06
		2.31513		3.20032		1.08568												5	25255	143.177	70.5204	3615926	3615926	1.78098e+06	5	1310720	78.418	102783902	102783902			70.5204					Mean
		2.54104		3.31972		1.07903												6	25135	129.68	57.0234	3259505	3259505	1.43328e+06		Mean	72.6566					57.0234	Mean				N2 w-190
		2.67099		1.88925		1.11722												7	23281	129.685	57.0284	3019202	3019202	1.32768e+06								57.0284	StdDev													CONTROL
		3.06657		0.236889		0.827339												8	23119	129.336	56.6794	2990125	2990125	1.31038e+06								56.6794					worm#	Area	Mean	MGV corrected	Min	Max	IntDen	Raw IntDen	CTCF	worm#	Area	Mean	Min
		2.79076		2.61232		1.26907												9	23785	131.342	58.6854	3123962	3123962	1.39582e+06								58.6854					1	23138	764.538	673.055	105	2170	17689882	17689882	1.51868e+07	2	20937	91.483	68
		2.55739		1.30619		1.11837												10	24613	116.115	43.4584	2857934	2857934	1.06964e+06								43.4584					2	27440	685.915	594.432	88	2215	18821513	18821513	1.5853e+07
		2.15375				1.21355												11	26486	139.318	66.6614	3689982	3689982	1.7656e+06								66.6614					3	25496	617.705	526.222	100	2467	15749009	15749009	1.29908e+07
		1.70376		1.31728		0.782754												12	20958	131.402	58.7454	2753917	2753917	1.23118e+06								58.7454					5	22483	538.447	446.964	126	1534	12105893	12105893	9.67366e+06
		3.5365		0.777981		1.183												13	26422	136.402	63.7454	3604012	3604012	1.68428e+06								63.7454					6	21604	760.336	668.853	178	2486	16426289	16426289	1.40891e+07
				1.49889		0.516533												14	25052	113.773	41.1164	2850250	2850250	1.03006e+06								41.1164					7	22740	825.601	734.118	120	2293	18774162	18774162	1.63141e+07
		2.7989		0.727537		1.08435												15	24410	134.797	62.1404	3290403	3290403	1.51686e+06								62.1404					8	23023	863.144	771.661	168	2546	19872169	19872169	1.73815e+07
		1.55666		1.056														16	21864	99.789	27.1324	2181790	2181790	593226								27.1324					9	20733	977.429	885.946	147	2419	20265037	20265037	1.80221e+07
		1.27018		1.10369		1.11737												17	24562	129.615	56.9584	3183609	3183609	1.39902e+06								56.9584					10	22428	897.748	806.265	123	2330	20134687	20134687	1.77084e+07
		2.66388		0.901064		1.17156													Mean		67.2293			1.68847e+06								59.3131					11	19010	830.325	738.842	230	1926	15784474	15784474	1.3728e+07
		1.3249		0.493816		1.30395																															12	22967	713.713	622.23	172	1942	16391842	16391842	1.39072e+07
		2.62472		0.977427		1.76118													Mean(w-190)/Mean(DMSO) = 1.1406												w-190/DMSO =	1.1292					13	23192	583.708	492.225	119	2321	13537348	13537348	1.10284e+07
		3.93251		0.94627		1.2441																															14	22048	1113.2	1021.71	176	2796	24543738	24543738	2.21586e+07
		4.9387		0.629071		1.05947												2nd trial
		2.11253				1.2636												DMSO							Control (background)
		2.64064		1.74012		0.831094													Area	Mean Gray Value	MGV corrected	IntDen	Raw IntDen	CTCF		Area	Mean Gray Value	IntDen	Raw IntDen			MGV corrected
		3.71752		1.47524		1.60876												1	25901	118.372	41.67	3065941	3065941	1.07928e+06	1	14760	66.675	984126	984126			41.67					2nd trial			MGV corrected
				1.28406		1.00397												2	30296	100.705	24.003	3050959	3050959	727195	2	8012	79.967	640698	640698			24.003					1	22484	914.33	808.616	107	1765	20557794	20557794	1.81255e+07
		1.8234		1.36035		1.1812												3	25930	106.617	29.915	2764572	2764572	775689	3	1310720	78	102235830	102235830			29.915					2	19560	555.44	449.726	128	1672	10864412	10864412	8.74839e+06
		1.61747		1.05805		0.968544												4	30025	121.305	44.603	3642174	3642174	1.3392e+06	4	9999	82.359	823508	823508			44.603					3	45768	472.675	366.961	119	1164	21633397	21633397	1.66822e+07
		1.89888		1.63391		0.933137												5	29495	117.679	40.977	3470949	3470949	1.20862e+06	5	5200	76.509	397847	397847			40.977					4	17368	875.323	769.609	144	2094	15202617	15202617	1.33237e+07
		1.5934		1.55255		0.860139												6	26742	124.721	48.019	3335292	3335292	1.28413e+06		Mean	76.702					48.019					5	21036	488.484	382.77	84	1269	10275756	10275756	8.00006e+06
		1.72139		1.29183		1.1154												7	30730	127.605	50.903	3921305	3921305	1.56425e+06								50.903					6	24219	864.008	758.294	153	2021	20925421	20925421	1.83054e+07
		1.95188		1.78368														8	33498	118.059	41.357	3954733	3954733	1.38537e+06								41.357					7	11373	1241.84	1136.12	293	2434	14123400	14123400	1.28931e+07
		1.50776		1.20067		0.733235												9	30372	115.737	39.035	3515166	3515166	1.18557e+06								39.035					8	13992	1532.53	1426.81	226	2652	21443134	21443134	1.99295e+07
		1.61134		0.494027		0.98654												10	21012	164.67	87.968	3460039	3460039	1.84838e+06								87.968					9	12587	716.034	610.32	234	1615	9012721	9012721	7.65105e+06
		1.4508		1.44656		0.617207												11	30069	112.641	35.939	3386996	3386996	1.08064e+06								35.939					10	16641	868.609	762.895	181	1997	14454521	14454521	1.26543e+07
		1.21968		1.87248		1.00357												12	21630	125.479	48.777	2714104	2714104	1.05504e+06								48.777					11	15164	1179.72	1074.01	273	2183	17889339	17889339	1.62489e+07
		1.3687		1.34553		0.964421												13	28008	103.446	26.744	2897306	2897306	749036								26.744
		2.63279		1.23718		0.71539													Mean		43.07			1.17557e+06								43.07
		1.62351		1.42915		0.732078																																							0
		1.35032		1.04132		1.06693												wact-190 (60uM)							Control (background)							MGV corrected					N2 EBD quantification
		1.66938		1.36429		0.603298													Area	Mean Gray Value	MGV corrected	IntDen	Raw IntDen	CTCF		Area	Mean Gray Value	IntDen	Raw IntDen			48.1252
				1.34762		0.630528												1	19188	163.771	91.8462	3142430	3142430	1.76233e+06	1	5595	71.346	399183	399183			50.4592					1st trial
				0.877407		0.759426												2	27661	178.458	106.533	4936316	4936316	2.9468e+06	2	7246	69.125	500879	500879			56.1612					DMSO							Control (background)
				0.797057		0.892379												3	27206	120.05	48.1252	3266085	3266085	1.30929e+06	3	2099	63.153	132559	132559			75.8542						Area	Mean Gray Value	MGV corrected	IntDen	Raw IntDen	CTCF		Area	Mean Gray Value	IntDen	Raw IntDen
				0.996804		0.810671												4	28442	122.384	50.4592	3480845	3480845	1.43515e+06	4	3101	64.707	200656	200656			53.5832					1	29349	171.216	101.114	5025015	5025015	2.96758e+06	1	2961	64.119	189857	189857
				1.24169		0.830436												5	25275	128.086	56.1612	3237378	3237378	1.41947e+06	5	1310720	84.684	110997572	110997572			45.6312					2	25961	177.401	107.299	4605513	4605513	2.78559e+06	2	2961	67.511	199899	199899
				1.54669		0.867227												6	22087	147.779	75.8542	3263985	3263985	1.67538e+06		Mean	71.9248					54.4232					3	30396	183.594	113.492	5580524	5580524	3.44969e+06	3	7155	81.42	582560	582560
				1.28214														7	22875	125.508	53.5832	2871004	2871004	1.22572e+06								35.7952					4	27937	185.83	115.728	5191542	5191542	3.23309e+06	4	2801	69.996	196058	196058
				1.55711														8	27748	117.556	45.6312	3261952	3261952	1.26618e+06								69.2892					5	30802	168.023	97.9207	5175457	5175457	3.01617e+06	5	2801	66.872	187309	187309
				1.53469														9	22884	126.348	54.4232	2891343	2891343	1.24541e+06								43.2412					6	30569	165.772	95.6697	5067490	5067490	2.92453e+06	6	2801	70.696	198019	198019
																		10	23829	107.72	35.7952	2566864	2566864	852963								50.8742					7	31266	171.073	100.971	5348781	5348781	3.15696e+06		Mean	70.1023
																		11	22623	141.214	69.2892	3194677	3194677	1.56752e+06								41.7152					8	34359	158.79	88.6877	5455855	5455855	3.04721e+06
																		12	28496	115.166	43.2412	3281775	3281775	1.2322e+06								40.1902					9	27069	184.245	114.143	4987320	4987320	3.08972e+06
																		13	28221	122.799	50.8742	3465506	3465506	1.43571e+06								37.0462					10	25878	171.263	101.161	4431951	4431951	2.61784e+06
																		14	27548	113.64	41.7152	3130550	3130550	1.14916e+06								48.0402					11	30360	163.626	93.5237	4967672	4967672	2.83937e+06
																		15	23813	112.115	40.1902	2669791	2669791	957041								50.0286					12	25586	111.174	41.0717	2844508	2844508	1.05087e+06
																		16	25856	108.971	37.0462	2817565	2817565	957872													13	32746	180.754	110.652	5918961	5918961	3.62339e+06
																		17	27303	119.965	48.0402	3275391	3275391	1.31162e+06													14	34581	168.647	98.5447	5831986	5831986	3.40778e+06
																			Mean		55.8123			1.39705e+06													15	24196	184.678	114.576	4468476	4468476	2.77228e+06
																																					16	33494	156.477	86.3747	5241056	5241056	2.89305e+06
																			Mean(w-190)/Mean(DMSO) = 1.1884												w-190/DMSO =	1.1616					17	29276	145.236	75.1337	4251937	4251937	2.19962e+06
																																					18	28779	150.776	80.6737	4339187	4339187	2.32171e+06
																		3rd trial																				Mean	166.587	96.4852			2.85536e+06
																		DMSO							Control (background)
																			Area	Mean Gray Value	MGV corrected	IntDen	Raw IntDen	CTCF		Area	Mean Gray Value	IntDen	Raw IntDen			MGV corrected					wact-190 (60uM)							Control (background)
																		1	24411	171.043	105.907	4175335	4175335	2.5853e+06	1	4685	69.15	323968	323968			105.907						Area	Mean Gray Value	MGV corrected	IntDen	Raw IntDen	CTCF		Area	Mean Gray Value	IntDen	Raw IntDen
																		2	21553	238.581	173.445	5142142	5142142	3.73826e+06	2	6602	63.215	417345	417345			173.445					1	18863	241.329	163.846	4552191	4552191	3.09062e+06	1	6558	63.38	415648	415648
																		3	24477	257.201	192.065	6295508	6295508	4.70117e+06	3	6602	64.482	425713	425713			192.065					2	18167	222.825	145.342	4048070	4048070	2.64043e+06	2	6558	64.804	424985	424985
																		4	27628	199.675	134.539	5516613	5516613	3.71703e+06	4	6602	65.332	431325	431325			134.539					3	17384	248.111	170.628	4313158	4313158	2.96619e+06	3	1310720	101.259	132721640	132721640
																		5	25794	193.126	127.99	4981485	4981485	3.30136e+06	5	5278	63.502	335162	335162			127.99					4	18999	220.662	143.179	4192351	4192351	2.72025e+06	4	3760	81.075	304841	304841
																		6	23088	223.263	158.127	5154688	5154688	3.65082e+06		Mean	65.1362					158.127					5	15817	232.163	154.68	3672116	3672116	2.44656e+06	5	4611	73.471	338773	338773
																		7	17998	248.352	183.216	4469834	4469834	3.29751e+06								183.216					6	17107	171.388	93.9047	2931926	2931926	1.60642e+06	6	4611	80.911	373081	373081
																		8	24013	193.982	128.846	4658083	4658083	3.09397e+06								128.846					7	18733	252.874	175.391	4737088	4737088	3.28559e+06		Mean	77.4833
																		9	23197	212.181	147.045	4921972	4921972	3.41101e+06								147.045					8	19743	158.719	81.2357	3133598	3133598	1.60385e+06
																		10	22601	221.681	156.545	5010211	5010211	3.53807e+06								156.545					9	17358	212.966	135.483	3696667	3696667	2.35171e+06
																		11	26612	287.621	222.485	7654169	7654169	5.92076e+06								222.485					10	18065	222.274	144.791	4015376	4015376	2.61564e+06
																		12	32716	282.545	217.409	9243755	9243755	7.11276e+06								217.409					11	17480	207.848	130.365	3633190	3633190	2.27878e+06
																		13	26942	154.279	89.1428	4156584	4156584	2.40168e+06								89.1428					12	19720	187.08	109.597	3689215	3689215	2.16124e+06
																		14	25314	227.549	162.413	5760165	5760165	4.11131e+06								162.413					13	15658	200.471	122.988	3138976	3138976	1.92574e+06
																		15	21900	228.895	163.759	5012802	5012802	3.58632e+06								163.759					14	15970	314.058	236.575	5015505	5015505	3.7781e+06
																		16	24381	233.793	168.657	5700112	5700112	4.11203e+06								168.657					15	18884	223.367	145.884	4218064	4218064	2.75487e+06
																		17	21583	251.86	186.724	5435901	5435901	4.03007e+06								186.724					16	20678	173.944	96.4607	3596807	3596807	1.99461e+06
																		18	23235	224.974	159.838	5227264	5227264	3.71382e+06								159.838					17	18115	198.819	121.336	3601609	3601609	2.198e+06
																		19	20682	223.634	158.498	4625198	4625198	3.27805e+06								158.498						Mean	216.994	139.511			2.49521e+06
																		20	24189	295.569	230.433	7149520	7149520	5.57394e+06								159.824
																			Mean	228.49	163.354			3.94376e+06
																		wact-190 (60uM)							Control (background)
																			Area	Mean Gray Value	MGV corrected	IntDen	Raw IntDen	CTCF		Area	Mean Gray Value	IntDen	Raw IntDen			MGV corrected
																		1	23800	129.037	55.7602	3071078	3071078	1.32709e+06	1	3575	73.849	264009	264009			117.188
																		2	22658	190.465	117.188	4315546	4315546	2.65524e+06	2	3575	71.065	254056	254056			157.672
																		3	24902	230.949	157.672	5751096	5751096	3.92636e+06	3	3575	73.933	264309	264309			98.6442
																		4	23610	171.921	98.6442	4059054	4059054	2.32899e+06	4	3575	67.945	242903	242903			160.394
																		5	26301	233.671	160.394	6145785	6145785	4.21853e+06	5	8959	79.592	713066	713066			154.137
																		6	24681	151.485	78.2082	3738791	3738791	1.93025e+06		Mean	73.2768					114.336
																		7	19282	134.402	61.1252	2591547	2591547	1.17862e+06								117.003
																		8	19208	227.414	154.137	4368171	4368171	2.96067e+06								170.52
																		9	24421	152.021	78.7442	3712509	3712509	1.92302e+06								96.4212
																		10	26466	187.613	114.336	4965365	4965365	3.02602e+06								100.773
																		11	22137	190.28	117.003	4212218	4212218	2.59009e+06								121.374
																		12	23903	243.797	170.52	5827482	5827482	4.07595e+06								142.623
																		13	22308	169.698	96.4212	3785633	3785633	2.15097e+06								129.564
																		14	28733	138.831	65.5542	3989043	3989043	1.88358e+06								132.723
																		15	19312	138.875	65.5982	2681959	2681959	1.26684e+06								138.603
																		16	26815	174.05	100.773	4667152	4667152	2.70223e+06								130.132
																		17	17547	194.651	121.374	3415533	3415533	2.12974e+06
																		18	22891	215.9	142.623	4942172	4942172	3.26479e+06
																		19	25754	202.841	129.564	5223965	5223965	3.33679e+06
																		20	25024	206	132.723	5154932	5154932	3.32125e+06
																		21	22544	211.88	138.603	4776623	4776623	3.12467e+06
																			Mean	185.513	112.237			2.63437e+06							SUMMARY:
																																3rd trial	1st trial	2nd trial	SD
																			Mean(w-190)/Mean(DMSO) = 0.6680												w-190/DMSO [ok2498] =	0.8142	1.1292	1.1616	0.191903
																															Mean	1.035 ± 0.1919
[truncated: 19 more columns]

## Sheet: Fig 3c
Time (hours)	fraction of worms with crystals in pharynx (%)
	N2 (wt)					sms-5(ok2498)
trial	1	2	3	4		1	2	3
0	0	0	0	0		0	0	0
0.5	0	0	0			0	0	0
1	17.4	0	13.3			0	0	0
2	87.2	43.2	78.8			0	0	0
4	95.8	96.3	97.9			1.25	0	0
6	100	100	100			3.45	1.28	1.49
24	100	100	100	96.6		1.92	3.66	3.7
48	100	100	100	100		0	3.33	6.25
	average			SD			n			sem
time	wild type	sms-5(ok2498)		wild type	sms-5(ok2498)		wild type	sms-5(ok2498)		wild type	sms-5(ok2498)
0	0	0		0	0		4	3		0	0
0.5	0	0		0	0		3	3		0	0
1	10.2333	0		9.09634	0		3	3		5.25177	0
2	69.7333	0		23.3592	0		3	3		13.4865	0
4	96.6667	0.416667		1.09697	0.721688		3	3		0.633333	0.416667
6	100	2.07333		0	1.19684		3	3		0	0.690998
24	99.15	3.09333		1.7	1.01633		4	3		0.85	0.58678
48	100	3.19333		0	3.12724		4	3		0	1.80551

## Sheet: Fig 4-table
								viability assays
							protein	liquid								solid
				strain	gene	allele	change	wact-190 concentration (mM)
								0	1.9	3.8	7.5	15	30	60		0	30	60
				N2		wt
			1	RP2904	sms-5	tr466	E122K
			2	RP2788	sms-5	tr444	C247S
			3	RP2758	sms-5	tr433	W100X
			4	RP2785	sms-5	tr441	W100X
			5	RP2799	sms-5	tr448	W179X
			6	RP2897	sptl-2	tr459	G355D-G383D
			7	RP3006	sptl-2	tr490	G380R-G408R
			8	RP3009	sptl-2	tr493	G390E-G418E
			9	RP2900	sptl-2	tr462	W112X, L252P
			10	RP2909	sptl-2	tr471	Q371X
			11	RP2907	ttm-5	tr469	H262Y
			12	RP3004	ttm-5	tr488	Y178X
			13	RP2802	unknown	tr451
			14	RP2906	unknown	tr468
			15	RP2942	unknown	tr474
			16	RP2943	unknown	tr475
			17	RP3002	unknown	tr486
				-	sms-1	tm2666	deletion
				-	sms-2	tm2613	deletion
				-	sms-3	tm4022	deletion
				RB1892	F53B1.2	ok2444	deletion
				RB1919	sms-5	ok2498	deletion
				VC20262	sptl-1	gk130756	deletion
				VC2358	sptl-2	ok2753	deletion
				RB1579	sptl-3	ok1927	deletion
				RB2135	F33D4.4	ok2843	deletion
				-	ttm-5	tm6585	deletion
				RB1685	ttm-5	ok2095	deletion
				= culture overgrown (>>50 animals in the well)
				= culture sick (between 11 and 50 animals)
				= culture dead (fewer than 11 animals)
				= not done
A Note on how counts are summarized: If the well is not obviously overgrown (OG or OOG), then the worms in each well are counted up to 50; if more than 50, we note the well as >50 or OG and summarize that count as green. Wells with worms of 11 or fewer, are scored as sick/dead/arrested (red); wells with worms between 11 and 50 are scored as sick (pink). Four replicates are performed and majority …
Liquid Counts
Compound	Concentration (uM)	N2 - 03/09/2015 (day 6 counts)
		1	2	3	4
DMSO		OG	OG	OG	OG
wact-190	0.9375	OG	OG	OG	OG
	1.875	1L	0 worms	0 worms	1L
	3.75	0 worms	1L	1L	1L
	7.5	1L	3L	0 worms	0 worms
	15	3L	0 worms	0 worms	0 worms
	30	0 worms	0 worms	2L	3L
	60	1L	0 worms	1L	0 worms
Compound	Concentration (uM)	sms-5 (tr466) - 12/05/2016 (day 6 counts)
		1	2	3	4	Notes
DMSO		OG	OG	OG	OG	Grown on MYOB
wact-190	1.875	14A, >50L	28A, >50L	16A, >50L	8A, >50L
	3.75	11A, >50L	14A, >50L	9A, >50L	24A, >50L
	7.5	12A, >50L	9A, >50L	13A, >50L	13A, >50L
	15	9A, >50L	14A, >50L	18A, >50L	3A, >50L
	30	13A, >50L	14A, >50L	5A, >50L	6A, >50L
	60	2A, 37L	6L	12L	12L
Compound	Concentration (uM)	sms-5(tr444) - 07/27/2015 (day 6 counts)
		1	2	3	4	Notes
DMSO		OOG	OOG	OOG	OOG
wact-190	7.5	OOG	OOG	OOG	OOG
	15	OG	OG	OG	OG
	30	4a, >50L	4a, >50L	5a, >50L	4a, >50L
	60	2a, >50L	2a, >50L	5a, >50L	2a, >50L
	120	4a, >50L	3a, >50L	1a, >50L	3a, >50L
Compound	Concentration (uM)	RP2785(tr433) (day 6 counts)
		1	2	3	4	Notes
DMSO		OOG	OOG	OOG	OOG	06/04/2015
wact-190	1.875	OOG	OOG	OOG		19/08/2014
	3.75	OOG	OOG	OOG		19/08/2014
	7.5	OOG	OOG	OOG	OOG	06/04/2015
	15	OOG	OOG	OOG	OOG	06/04/2015
	30	OOG	OOG	OOG	OOG	06/04/2015
	60	OOG	OOG	OOG	OOG	06/04/2015
	120	OOG	OOG	OOG	OOG	06/04/2015
Compound	Concentration (uM)	RP2785(tr441) - (day 6 counts)
		1	2	3	4	Notes
DMSO		OOG	OOG	OOG	OOG	06/04/2015
wact-190	1.875	OOG	OOG	OOG		19/08/2014
	3.75	OOG	OOG	OOG		19/08/2014
	7.5	OG	OG	OG	OG	06/04/2015
	15	OG	OG	OG	OG	06/04/2015
	30	OG	OG	OG	OG	06/04/2015
	60	OG	OG	OG	OG	06/04/2015
	120	OG	OG	OG	OG	06/04/2015
Compound	Concentration (uM)	RP2799(tr448) - 04/27/2015 (day 6 counts)
		1	2	3	4	Notes
DMSO		OOG	OOG	OOG	OOG
wact-190	7.5	OOG	OOG	OOG	OOG
	15	OOG	OOG	OOG	OOG
	30	OG	OOG	OOG	OOG
	60	OOG	OG	OG	OG
	120	OG	OG	OOG	OG
Compound	Concentration (uM)	sptl-2 (tr459) - 12/05/2016 (day 6 counts)
		1	2	3	4	Notes
DMSO		OG	OG	OG	OG	Grown on MYOB
wact-190	1.875	9A, >50L	15A, >50L	9A, >50L	12A, >50L
	3.75	7A, >50L	2A, >50L	4A, >50L	5A, >50L
	7.5	1A, 14L	2A, 46L	13L	20L
	15	2A, 43L	2A, 45L	3A, 37L	5L
	30	1A, 21L	33L	2A, 15L	14L
	60	16L	2A, 33L	2A, 35L	2A, 39L
Compound	Concentration (uM)	sptl-2 (tr490) - 12/05/2016 (day 6 counts)
		1	2	3	4	Notes
DMSO		OG	OG	OG	OG	Grown on MYOB
wact-190	1.875	6A, 29L	16A, >50L	9A, 45L	25A, >50L
	3.75	2A, 20L	1A, 28L	4A, 19L	17A, 48L
	7.5	1A, 16L	17L	4L	14L
	15	18L	2A, 17L	6A, 17L	1A, 17L
	30	19L	21L	23L	20L
	60	8L	8L	22L	14L
Compound	Concentration (uM)	tr493 - 12/12/2016 (day 6 counts)
		1	2	3	4	Notes
DMSO		OG	OG	OG	OG	Grown on MYOB
wact-190	1.875	24A, >50	20A, >50L	8A, >50L	19A, >50L
	3.75	12A, >50L	2A, 30L	5A, >50L	20A, >50L
	7.5	3A, 59L	29L	2A, 9L	5L
	15	2A, 11L	9L	4L	2A, 20L
	30	1A, 27L	7L	11L	4L
	60	None	None	None	5L
Compound	Concentration (uM)	RP2900(tr462) - 04/27/2015 (day 6 counts)
		1	2	3	4	Notes
DMSO		OOG	OOG	OOG	OOG
wact-190	7.5	3L	9L	3L	3L
	15	10L	11L	11L	8L
	30	10L	5L	10L	8L
	60	10L	9L	6L	8L
	120	11L	6L	9L	15L
Compound	Concentration (uM)	tr471 - 12/12/2016 (day 6 counts)
		1	2	3	4	Notes
DMSO		OG	OG	OG	OG	Grown on MYOB
wact-190	1.875	12A, >50L	16A, >50L	13A, >50L	11A, >50L
	3.75	16A, >50L	8A, >50L	9A, >50L	8A, >50L
	7.5	8A, >50L	5A, >50L	2A, >50L	4A, >50L
	15	4A, >50L	3A, >50L	4A, >50L	2A, >14L
	30	13L	1A, 24L	24L	1A, 14L
	60	2A, 29L	1A, 20L	3A, 43L	1A, 10L
Compound	Concentration (uM)	ttm-5 (tr469) - 12/05/2016 (day 6 counts)
		1	2	3	4	Notes
DMSO		OG	OG	OG	OG	Grown on MYOB
wact-190	1.875	8A, >50L	5A, 15L	10A, 4L	3A, 11L
	3.75	1A, 12L	25L	24L	15L
	7.5	8L	1A, 11L	21L	14L
	15	10L	1A, 8L	1A, 12L	21L
	30	1A, 24L	22L	26L	15L
	60	7L	7L	17L	12L
Compound	Concentration (uM)	tr488 - 12/12/2016 (day 6 counts)
		1	2	3	4	Notes
DMSO		OG	OG	OG	OG	Grown on MYOB
wact-190	1.875	1A, 10L	3L	1A, 31L	6L
	3.75	8L	5L	5L	4L
	7.5	8L	6L	2L	5L
	15	4L	4L	5L	3L
	30	2L	6L	3L	2L
	60	1L	None	None	None
LIQUID
Compound	Concentration (uM)	tr451 - 01/19/2017 (day 6 counts)
		1	2	3	4	Notes
DMSO		OG	OG	OG	OG
wact-190	0.46875	OG	OG	OG	OG
	0.9375	OG	OG	OG	OG
	1.875	OG	OG	OG	OG
	3.75	OG	OG	OG	OG
	7.5	6a, >50L	OG	OG	8a, >50L
	15	4a, >50L	11a, >50L	OG	6a, >50L
	30	6a, >50L	7a, >50L	OG	6a, >50L
	60	5a, >50L	8a, 51L	7a, >50L	8a, >50L
LIQUID
Compound	Concentration (uM)	tr468 - 01/19/2017 (day 6 counts)
		1	2	3	4	Notes
DMSO		OG	OG	OG	OG
wact-190	0.46875	OG	OG	OG	OG
	0.9375	dead L	1a, 32L	dead L	3L
	1.875	dead L	1L	dead L	dead L
	3.75	dead L	1L	dead L	dead L
	7.5	dead L	dead L	dead L	dead L
	15	dead L	dead L	dead L	dead L
	30	dead L	dead L	dead L	dead L
	60	dead L	dead L	dead L	dead L
Compound	Concentration (uM)	tr474 - 12/12/2016 (day 6 counts)
		1	2	3	4	Notes
DMSO		OG	OG	OG	OG	Grown on MYOB
wact-190	1.875	1A, 31L	3A, >50L	2A, >50L	2A, >50L
	3.75	11L	15L	10L	7L
	7.5	6L	3L	2L	3L
	15	5L	5L	8L	6L
	30	2A, 24L	12L	5L	5L
	60	5L	5L	8L	2L
Compound	Concentration (uM)	tr475 - 11/28/2016 (day 6 counts)
		1	2	3	4	Notes
DMSO		OG	OG	OG	OG	Grown on MYOB
wact-190	1.875	5A, >50L	5A, >50L	6A, >50L	15A, >50L
	3.75	24A, >50L	4A, >50L	1A, >50L	4a, >50L
	7.5	3A, >50L	23L	1A, 28L	2A, 50L
Compound	Concentration (uM)	RP2943(tr475) - 06/07/2015 (day 9 counts)
		1	2	3	4	Notes
DMSO		OOG	OOG	OOG	OOG
wact-190	7.5	OOG	OOG	OOG	OOG
	15	OOG	OOG	OOG	OOG
	30	OOG	OOG	OOG	OOG
	60	OOG	OOG	OOG	OOG
	120	OOG	OOG	OOG	OOG
Compound	Concentration (uM)	tr486 - 12/12/2016 (day 6 counts)
		1	2	3	4	Notes
DMSO		OG	OG	OG	OG	Grown on MYOB
wact-190	1.875	51A, >50L	>50A,>50L	47A, >50L	49A, >50L
	3.75	34A, >50L	>50A, >50L	40A, >50L	>50A, >50L
	7.5	>50A, >50L	30A, >50L	39A, >50L	>50A, >50L
	15	>50A, >50L	>50A, >50L	>50A, >50L	>50A, >50L
	30	>50A, >50L	>50A, >50L	>50A, >50L	>50A, >50L
	60	>50A, >50L	>50A, >50L	>50A, >50L	>50A, >50L
Compound	Concentration (uM)	sms-1(tm2666) - 07/27/2015 (day 6 counts)
		1	2	3	4	Notes
DMSO		OOG	OOG	OOG	OOG
wact-190	0.9375	2L	5L	1L	3L
	1.875	7L	9L	3L	4L
	3.75	4L	2L	5L	3L
	7.5	2L	4L	1L	0 worms
	15	2L	2L	0 worms	1L
	30	1L	3L	1L	4L
	60	1L	1L	3L	0 worms
Compound	Concentration (uM)	sms-2(tm2613) - 06/24/2015 (day 6 counts)
		1	2	3	4	Notes
DMSO		OOG	OOG	OOG	OOG
wact-190	0.9375	OOG	OOG	1a, 8L	2a, 5L
	1.875	OG	OG	8L	1a, 11L
	3.75	24L	1a, 14L	1a, 6L	7L
	7.5	8L	5L	1a, 13L	2L
	15	4L	6L	4L	2a, 4L
	30	5L	0 worms	4L	3L
	60	6L	5L	9L	3L
Compound	Concentration (uM)	RB1892 sms-4(ok2444) - 03/30/2015 (day 6 counts)
		1	2	3	4	Notes
DMSO		OG	OG	OG	OG
wact-190	0.9375	16L	3L	14L	5L
	1.875	6L	7L	6L	4L
	3.75	5L	4L	6L	0 worms
	7.5	0 worms	1L	8L	5L
	15	6L	13L	2L	0 worms
	30	6L	4L	6L	7L
	60	6L	3L	5L	1L
Compound	Concentration (uM)	RB1919 sms-5(ok2498) - 03/30/2015 (day 6 counts)
		1	2	3	4	Notes
DMSO		OG	OG	OG	OG
wact-190	0.9375	OG	OG	OG	OG
	1.875	OG	OG	OG	OG
	3.75	OG	OG	OG	OG
	7.5	OG	OG	OG	OG
	15	OG	OG	OG	OG
	30	OG	OG	OG	OG
	60	OG	OG	OG	OG
Compound	Concentration (uM)	sptl-1(gk130756)	sptl-1(gk130756)	sptl-1(gk130756)	sptl-1(gk130756)
		1	2	3	4	Notes
DMSO		OG	OG	OG	OG	'6 Day - 20 L1s liquid assays (Dec 3-2014) HM-MY
wact-190	0.9375	2a, 8L	2a, 7L	7L	3a, 10L	'6 Day - 20 L1s liquid assays (Dec 3-2014) HM-MY
	1.875	dead Ls	dead Ls	2L	dead Ls	'6 Day - 20 L1s liquid assays (Dec 3-2014) HM-MY
	3.75	dead Ls	1L	2L	dead Ls	'6 Day - 20 L1s liquid assays (Dec 3-2014) HM-MY
	7.5	dead Ls	dead Ls	dead Ls	dead Ls	'6 Day - 20 L1s liquid assays (Dec 3-2014) HM-MY
	15	dead Ls	dead Ls	2L	1L	'6 Day - 20 L1s liquid assays (Dec 3-2014) HM-MY
	30	dead Ls	dead Ls	2L	dead Ls	'6 Day - 20 L1s liquid assays (Dec 3-2014) HM-MY
	60	dead Ls	dead Ls	dead Ls	dead Ls	'6 Day - 20 L1s liquid assays (Dec 3-2014) HM-MY
Compound	Concentration (uM)	VC2358 sptl-2(ok2753) - 03/25/2015 (day 6 counts)
		1	2	3	4	Notes
DMSO		OG	OG	OG	OG
wact-190	0.9375	2a, 13L	1a, 1L	2a, 21L	0 worms	slow-moving
	1.875	0 worms	1a, 12L	0 worms	0 worms	slow-moving
	3.75	15L	2L	4a, 8L	1a, 4L	slow-moving
	7.5	1L	2a, 3L	1a	1a	slow-moving
	15	1a	3L	1a, 4L	0 worms	slow-moving
	30	1a, 4L	0 worms	1L	1a, 7L	slow-moving
	60	0 worms	1a	1a	2L	slow-moving
Compound	Concentration (uM)	RB1579 sptl-3(ok1927) - 03/09/2015 (day 6 counts)
		1	2	3	4	Notes
DMSO		OG	OG	OG	OG
wact-190	0.9375	OG	OG	1L	0 worms
	1.875	2L	0 worms	2L	1L
	3.75	0 worms	0 worms	0 worms	0 worms
	7.5	0 worms	1L	1L	2L
	15	3L	1L	2L	1L
	30	2L	0 worms	0 worms	0 worms
	60	0 worms	0 worms	1L	0 worms
Compound	Concentration (uM)	RB2135 F33D4.4(ok2843) - 03/30/2015 (day 6 counts)
		1	2	3	4	Notes
DMSO		OG	OG	OG	OG
wact-190	0.9375	4L	10L	6L	8L
	1.875	5L	7L	1L	1L
	3.75	8L	4L	5L	2L
	7.5	3L	3L	4L	3L
	15	2L	2L	5L	2L
	30	3L	2L	3L	0 worms
	60	1L	0 worms	0 worms	1L
Compound	Concentration (uM)
		1	2	3	4	Notes
DMSO		OG	OG	OG	OG
wact-190	0.9375	OG	OG	OG	OG
	1.875	1a, >50L	3a, >50L	OG	1a, >50L
	3.75	3L	6L	1a, >50L	3a, >50L
	7.5	6L	7L	2L	5L
	15	6L	6L	5L	OG
	30	7L	10L	5L	4L
	60	5L	6L	11L	3L
Compound	Concentration (uM)	RB1685(ok2095) - 04/27/2015 (day 6 counts)
		1	2	3	4	Notes
DMSO		OG	OG	OG	OG
wact-190	0.9375	OG	OG	OG	OG
	1.875	5L	7L	11L	12L
	3.75	7L	16L	15L	10L
	7.5	6L	15L	5L	7L
	15	9L	8L	14L	14L
	30	2L	1L	6L	2L
	60	1L	2L	0 worms	0 worms
Solid Counts
SOILID
Compound	Concentration (uM)	N2 - 12/06/2016 (day 6 counts)
		1	2	3	4	Notes
DMSO		OG	OG	OG	OG	Grown on MYOB
wact-190	7.5	6A	None	None	None
	15	None	None	None	None
	30	None	None	None	None
	60	None	None	None	None
Compound	Concentration (uM)	RP2902 sms-5(tr466) - 09/05/2016 (day 6 counts)
		1	2	3	4	Notes
DMSO		OG	OG	OG	OG
wact-190	60	10a, >100L	11a, >100L	6a, >100L	9a, >100L
Compound	Concentration (uM)	RP2788(tr444) - 06/29/2015 (day 6 counts)
		1	2	3	4	Notes
DMSO		OG	OG	OG	OG
wact-190	60	OG	OG	OG	OG
Compound	Concentration (uM)	RP2758(tr433) - 06/03/2015 (day 6 counts)
		1	2	3	4	Notes
DMSO		OG	OG	OG	OG
wact-190	60	OG	OG	OG	OG
Compound	Concentration (uM)	RP2785(tr441) - 06/03/2015 (day 6 counts)
		1	2	3	4	Notes
DMSO		OG	OG	OG	OG
wact-190	60	OG	OG	OG	OG
Compound	Concentration (uM)	RP2799,tr448 - 04/22/2015 (day 6 counts)
		1	2	3	4	Notes
DMSO		OG	OG	OG	OG
wact-190	60	OG	OG	OG	OG
Compound	Concentration (uM)	RP2897, tr459 - 04/22/2015 (day 6 counts)
		1	2	3	4	Notes
DMSO		OG	OG	OG	OG
wact-190	60	OG	OG	OG	OG
Compound	Concentration (uM)	RP3006(tr490) - 06/04/2015 (day 6 counts)
		1	2	3	4	Notes
DMSO		OG	OG	OG	OG
wact-190	60	OG	3a, >50L	3a, >50L	3a, >50L	most larvae are L3-L4
Compound	Concentration (uM)	RP3009(tr493) - 06/26/2015 (day 9 counts)
		1	2	3	4	Notes
DMSO		OG	OG	OG	OG
wact-190	60	OG	6a, >100L	1a, >50L	0 worms
Compound	Concentration (uM)	RP2900(tr462) - 06/03/2015 (day 6 counts)
		1	2	3	4	Notes
DMSO		OG	OG	OG	OG
wact-190	60	OG	OG	OG	OG
Compound	Concentration (uM)	RP2909, TR471 - 04/22/2015 (day 6 counts)
		1	2	3	4	Notes
DMSO		OG	OG	OG	OG
wact-190	60	OG	OG	OG	OG
Compound	Concentration (uM)	RP2907(tr469) - 06/04/2015 (day 6 counts)
		1	2	3	4	Notes
DMSO		OG	OG	OG	OG
wact-190	60	OG	OG	OG	OG
Compound	Concentration (uM)	tr488 - 04/15/2015 (day 6 counts)
		1	2	3	4	Notes
DMSO		OG	OG	OG	OG
wact-190	30	>50A, >50Ls	>50A, >50Ls	>50A, >50Ls	>50A, >50Ls
Compound	Concentration (uM)	RP2802, tr451 - 04/22/2015 (day 6 counts)
		1	2	3	4	Notes
DMSO		starved	starved	starved	starved
wact-190	60	just starved	just starved	just starved	just starved
Compound	Concentration (uM)	RP2906(tr468) - 06/04/2015 (day 6 counts)
		1	2	3	4	Notes
DMSO		OG	OG	OG	OG
wact-190	60	16a, >100L	25a, >100L	14a, >100L	7a, >100L	most larvae are L3-L4
Compound	Concentration (uM)	RP2942(tr474) - 06/10/2015 (day 6 counts)
		1	2	3	4	Notes
DMSO		OG	OG	OG	OG
wact-190	60	2a, 37L	2a, 28L	4a, >50L	6a, >50L
Compound	Concentration (uM)	RP2943(tr475) - 06/04/2015 (day 6 counts)
		1	2	3	4	Notes
DMSO		OG	OG	OG	OG
wact-190	60	OG	OG	OG	OG
Compound	Concentration (uM)	RP3002(tr486) - 06/08/2015 (day 6 counts)
		1	2	3	4	Notes
DMSO		OG	OG	OG	OG
wact-190	60	OG	OG	OG	OG
Compound	Concentration (uM)	sms-1(tm2666) - 06/24/2015 (day 6 counts)
		1	2	3	4	Notes
DMSO		OG	OG	OG	OG
wact-190	60	0 worms	0 worms	0 worms	0 worms
Compound	Concentration (uM)	sms-2(tm2613) - 06/24/2015 (day 6 counts)
		1	2	3	4	Notes
DMSO		OG	OG	OG	OG
wact-190	60	0 worms	0 worms	0 worms	0 worms
Compound	Concentration (uM)	sms-3(tm4022) - 06/24/2015 (day 6 counts)
		1	2	3	4	Notes
DMSO		OG	OG	OG	OG
wact-190	60	0 worms	0 worms	0 worms	0 worms
Compound	Concentration (uM)	RB1892(ok2444) - 06/04/2015 (day 6 counts)
		1	2	3	4	Notes
DMSO		OG	OG	OG	OG
wact-190	60	0 worms	0 worms	1L	2L
Compound	Concentration (uM)	RB1919, sms-5 (ok2498) - 04/22/2015 (day 6 counts)
		1	2	3	4	Notes
DMSO		OG	OG	OG	OG
wact-190	60	OG	OG	OG	OG
Compound	Concentration (uM)	VC20262 sptl-1(gk130756) - 10/04/2016 (day 6 counts)
		1	2	3	4	Notes
DMSO		11a, >50L	11a, >50L	8a, >50L	6a, >50L	slow-growing strain; no clumping observed
wact-190	30	0 worms	0 worms	0 worms	0 worms
	60	0 worms	0 worms	0 worms	0 worms
Compound	Concentration (uM)	VC2358 sptl-2(ok2753) - 07/30/2015 (day 9 counts)
		1	2	3	4	Notes
DMSO		OOG	OOG	OOG	OG
wact-190	60	>50a, >50L	30a, 55L	7a, 13L	>50a, >50L	slow-growing and slow-moving
Compound	Concentration (uM)	RB1579 sptl-3(ok1927) - 04/14/2015 (day 9 counts)
		1	2	3	4	Notes
DMSO		starved	starved	starved	starved
wact-190	30	2A	2A	4A	4A
Compound	Concentration (uM)	RB1579 = RP2971 sptl-3(ok1927) - 09/05/2016 (day 6 counts)
		1	2	3	4	Notes
DMSO		OG	OG	OG	OG
wact-190	60	0 worms	0 worms	0 worms	0 worms
Compound	Concentration (uM)	RB2135(ok2843) - 07/06/2015 (day 6 counts)
		1	2	3	4	Notes
DMSO		10a, 15L	15a, 15L	16a, 18L	13a, 3L
wact-190	30	2L	3A, 9L
	60	0 worms	0 worms	0 worms	0 worms
Compound	Concentration (uM)	ttm-5(tm6585) - 04/15/2015 (day 6 counts)
		1	2	3	4	Notes
DMSO		starved	starved	starved	starved
wact-190	30	starved	starved	starved	starved
Compound	Concentration (uM)	ttm-5(tm6585) - 09/06/2016 (day 6 counts)
		1	2	3	4	Notes
DMSO		OG	OG	OG	OG
wact-190	60	0 worms	3a, 8L	0 worms	5a, >50L
Compound	Concentration (uM)	RB1685 ttm-5(ok2095) - 04/15/2015 (day 6 counts)
		1	2	3	4	Notes
DMSO		OG	OG	OG	OG
wact-190	30	>30A	OG	OG	OG
Compound	Concentration (uM)	RB1685 ttm-5(ok2095) - 09/27/2016 (day 6 counts)
		1	2	3	4	Notes
DMSO		5a, >50L	8a, >50L	7a, >50L	14a, >50L	larvae are all clumped together
wact-190	60	1L	0 worms	0 worms	0 worms

## Sheet: Fig 4-mutations
1											tr444	tr448	tr433	tr441	tr466		tr471	tr462	tr459	tr493	tr490		tr469	tr488		tr451	tr468	tr474	tr486	tr475
2									candidate mutant gene responsible for wact-190-resistance:		sms-5	sms-5	sms-5	sms-5	sms-5		sptl-2	sptl-2	sptl-2	sptl-2	sptl-2		ttm-5	ttm-5		unknown	unknown	unknown	unknown	unknown
3	TypeOfVariation	NumberOfSamples	Chromosome	LocationStart	LocationEnd	Reference	Alternate	Gene	GeneInfo		2014-06-02	2014-06-02	2014-06-02	2014-06-02	2014-09-24		2014-09-24	2014-09-24	2014-09-24	2015-02-05	2015-02-05		2014-09-24	2015-02-05		2014-06-02	2014-09-24	2015-02-05	2015-02-05	2015-04-30
4
5	nonsynonymous SNV	1	chrII	497499	497499	T	A	sms-5	W07E6.3:NM_061346:exon6:c.T739A:p.C247S,		hom-1092.77-32
6	stopgain SNV	1	chrII	497201	497201	G	A	sms-5	W07E6.3:NM_061346:exon5:c.G536A:p.W179X,			hom-1409.77-43
7	stopgain SNV	1	chrII	496750	496750	G	A	sms-5	W07E6.3:NM_061346:exon4:c.G300A:p.W100X,				hom-585.77-19
8	stopgain SNV	1	chrII	496749	496749	G	A	sms-5	W07E6.3:NM_061346:exon4:c.G299A:p.W100X,					hom-489.77-15
9	nonsynonymous SNV	1	chrII	496814	496814	G	A	sms-5	W07E6.3:NM_061346:exon4:c.G364A:p.E122K,						hom-769.77-23
10
12	nonsynonymous SNV	1	chrV	8020310	8020310	T	C	sptl-2	sptl-2:NM_072664:exon4:c.T671C:p.L224P,:NM_072663:exon4:c.T755C:p.L252P,								hom-103.03-4
13	stopgain SNV	1	chrV	8019495	8019495	G	A	sptl-2	sptl-2:NM_072664:exon3:c.G252A:p.W84X,:NM_072663:exon3:c.G336A:p.W112X,								hom-105.03-4
14	stopgain SNV	1	chrV	8020767	8020767	C	T	sptl-2	sptl-2:NM_072664:exon5:c.C1027T:p.Q343X,:NM_072663:exon5:c.C1111T:p.Q371X,									hom-508.77-16
15	nonsynonymous SNV	1	chrV	8020804	8020804	G	A	sptl-2	sptl-2:NM_072664:exon5:c.G1064A:p.G355D,:NM_072663:exon5:c.G1148A:p.G383D,										hom-418.77-15
16	nonsynonymous SNV	1	chrV	8020909	8020909	G	A	sptl-2	sptl-2:NM_072664:exon5:c.G1169A:p.G390E,:NM_072663:exon5:c.G1253A:p.G418E,											hom-113.90-5
17	nonsynonymous SNV	1	chrV	8020878	8020878	G	A	sptl-2	sptl-2:NM_072664:exon5:c.G1138A:p.G380R,:NM_072663:exon5:c.G1222A:p.G408R,												hom-422.77-15
18
19	nonsynonymous SNV	1	chrI	14689935	14689935	G	A	ttm-5	ttm-5:NM_061148:exon5:c.C784T:p.H262Y,														hom-80.03-4
20	stopgain SNV	1	chrI	14690678	14690678	A	T	ttm-5	ttm-5:NM_061148:exon3:c.T534A:p.Y178X,															hom-170.84-6
21
22	nonsynonymous SNV	1	chrIV	14787188	14787188	C	T	Y57G11C.9	:NM_070385:exon1:c.C37T:p.R13C,:NM_070384:exon1:c.C37T:p.R13C,Y57G11C.9:NM_070386:exon1:c.C37T:p.R13C,																			hom-363.77-13
23	nonsynonymous SNV	1	chrIV	7770006	7770006	C	T	C46A5.8	C46A5.8:NM_068877:exon1:c.G8A:p.R3H,																			hom-210.78-9
24	nonsynonymous SNV	1	chrI	11256618	11256618	T	A	F36D1.8	F36D1.8:NM_060490:exon7:c.A914T:p.Y305F,																	hom-581.77-18
25	nonsynonymous SNV	1	chrI	11258446	11258446	C	T	F36D1.8	F36D1.8:NM_060490:exon3:c.G251A:p.G84E,																			hom-314.77-10
26	nonsynonymous SNV	1	chrIII	2680701	2680701	C	T	LET-805	:NM_001027470:exon27:c.C13339T:p.H4447Y,:NM_001027469:exon25:c.C12829T:p.H4277Y,																	hom-474.85-19
27	nonsynonymous SNV	1	chrIII	2668556	2668556	G	A	let-805	:NM_001027470:exon16:c.G5074A:p.A1692T,:NM_001027469:exon16:c.G5074A:p.A1692T,																		hom-684.77-21
28	nonsynonymous SNV	1	chrI	3356773	3356773	C	T	W05F2.7	W05F2.7:NM_058746:exon16:c.C2329T:p.P777S,																			hom-164.84-6
29	nonsynonymous SNV	1	chrV	10225368	10225368	G	A	daf-36	daf-36:NM_073228:exon2:c.C220T:p.P74S,														hom-373.77-12
30	nonsynonymous SNV	1	chrI	8978453	8978453	G	A	fasn-1	fasn-1:NM_060016:exon8:c.C5516T:p.A1839V,														hom-875.77-28
31	nonsynonymous SNV	1	chrI	8981031	8981031	C	T	fasn-1	fasn-1:NM_060016:exon8:c.G2938A:p.D980N,						hom-607.77-19
32	nonsynonymous SNV	1	chrV	17726351	17726351	G	A	fat-5	fat-5:NM_075081:exon3:c.G662A:p.R221H,				YES						hom-1084.77-34
33	nonsynonymous SNV	1	chrII	4667563	4667563	G	A	fut-5	fut-5:NM_001027139:exon1:c.C23T:p.A8V,									hom-537.77-16
34	nonsynonymous SNV	1	chrIII	12285304	12285304	C	T	mrp-8	mrp-8:NM_067197:exon18:c.G3577A:p.E1193K,									hom-416.77-13
35	nonsynonymous SNV	1	chrX	10811436	10811436	G	A	plc-1	plc-1:NM_001136455:exon1:c.C37T:p.R13C,														hom-680.77-22
36	nonsynonymous SNV	1	chrX	7304305	7304305	G	A	sur-5	sur-5:NM_076828:exon5:c.C884T:p.P295L,														hom-179.81-7
37	nonsynonymous SNV	1	chrX	7301888	7301888	G	A	sur-5	sur-5:NM_076828:exon11:c.C1976T:p.P659L,									hom-746.77-23
38	nonsynonymous SNV	1	chrIV	8262261	8262261	G	A	vit-6	vit-6:NM_001028103:exon3:c.G955A:p.E319K,vit-6:NM_001028105:exon3:c.G955A:p.E319K,								hom-142.90-5
39
40	frameshift deletion	1	chrIV	13566229	13566302	ATCAAAACAGTCGGAAAATTGAGGATTTGAAGGTTGGTAACAGCTGAAGTCCTTTTTTTTAACAAAATATAGTA	-	qui-1	qui-1:NM_070212:exon5:c.746_777del:p.249_259del,									hom-5996.73-17
41	frameshift deletion	1	chrV	5088427	5088465	TTTGCTGAAATGAGTGAATGACGTCAGCAGCGAAAGCTG	-	glb-32	glb-32:NM_071962:exon3:c.254_257del:p.85_86del,								hom-64.92-1
42	frameshift deletion	1	chrX	7758090	7758104	ATCGATAAGTCCATG	-	miro-2	miro-2:NM_076909:wholegene,						hom-2064.73-14
43	frameshift deletion	1	chrIV	10187544	10187544	G	-	ptp-4	ptp-4:NM_001268541:exon5:c.982delC:p.H328fs,ptp-4:NM_001268542:exon4:c.844delC:p.H282fs,								hom-51.70-2
44	frameshift deletion	13	chrX	8941351	8941354	GATC	-	trk-1	trk-1:NM_001083290:exon15:c.2510_2513del:p.837_838del,trk-1:NM_001083289:exon12:c.2099_2102del:p.700_701del,								hom-608.73-11						hom-304.84-5
45	frameshift deletion	1	chrI	11090118	11090120	CTT	-	hmr-1	:NM_001136322:exon1:c.172_173del:p.58_58del,																				hom-66.52-4
46	frameshift deletion	8	chrI	13101700	13101700	A	-	Y26D4A.21	Y26D4A.21:NM_001129064:exon1:c.356delA:p.Q119fs,																			hom-76.25-3	hom-38.70-2
47	frameshift deletion	3	chrIII	9102170	9102170	C	-	ZK507.3	ZK507.3:NM_066615:exon5:c.564delC:p.L188fs,															hom-122-4
48	frameshift deletion	3	chrII	3759754	3759761	GACGACGA	-	T24E12.12	T24E12.12:NM_001027189:exon1:c.43_50del:p.15_17del,			hom-3789.73-37
49	frameshift insertion	8	chrIV	11070924	11070924	-	CC	Y5F2A.3	Y5F2A.3:NM_069661:exon5:c.870_871insCC:p.L290fs,									hom-3433.73-26
50	frameshift insertion	13	chrV	14938750	14938750	-	C	C30G7.2	C30G7.2:NM_001269704:exon3:c.386dupC:p.T129fs,C30G7.2:NM_001269705:exon3:c.380dupC:p.T127fs,								hom-162.87-5						hom-537.73-15
51	frameshift insertion	1	chrIII	10980269	10980269	-	T	dhc-4	dhc-4:NM_067006:exon23:c.5959dupT:p.G1986fs,																				hom-431.73-11
52	frameshift insertion	1	chrV	13647350	13647350	-	ATCCCGATCCCGATCCAGCCCGATCCCGATCCATCCCGATCCCGATCCATCCCGATCCATCCCGATCCCGATCCATCCCGATCCCGATCCCG	H37A05.4	H37A05.4:NM_001028846:exon2:c.527_528insCGGGATCGGGATCGGGATGGATCGGGATCGGGATGGATCGGGATGGATCGGGATCGGGATGGATCGGGATCGGGCTGGATCGGGATCGGGAT:p.M176fs,		hom-57.77-21
53	frameshift insertion	3	chrV	13647346	13647346	-	ATCCATCCCGATCCCGATCCAGCCCGATCCCGATCCATCCCGATCCCGATCCATCCCGATCCATCCCGATCCCG	H37A05.4	H37A05.4:NM_001028846:exon2:c.531_532insCGGGATCGGGATGGATCGGGATGGATCGGGATCGGGATGGATCGGGATCGGGCTGGATCGGGATCGGGATGGAT:p.W178fs,				hom-3174.72-32													hom-2994.73-17
54	nonframeshift deletion	2	chrI	11158209	11158286	ATTCCCCCCCCCCCCCCCCGATCCCCCACTCACTTGCAATTTTCTTCGCCTCCTCCTGATTCTGCACTCCGGTCAGGA	-	clec-99	clec-99:NM_060471:exon3:c.278_322del:p.93_108del,																		hom-2826.73-11
55	nonframeshift deletion	2	chrI	11158289	11158291	GCT	-	clec-99	clec-99:NM_060471:exon3:c.273_275del:p.91_92del,																		hom-2826.73-8
56	nonframeshift deletion	1	chrI	13364184	13364186	TAT	-	sptf-3	sptf-3:NM_060952:exon3:c.581_583del:p.194_195del,											hom-57.70-2
57	nonframeshift deletion	1	chrI	11158289	11158291	GCT	-	clec-99	clec-99:NM_060471:exon3:c.273_275del:p.91_92del,			hom-5519.73-10
58	nonframeshift deletion	1	chrI	11158209	11158286	ATTCCCCCCCCCCCCCCCCGATCCCCCACTCACTTGCAATTTTCTTCGCCTCCTCCTGATTCTGCACTCCGGTCAGGA	-	clec-99	clec-99:NM_060471:exon3:c.278_322del:p.93_108del,			hom-5519.73-25
59	nonframeshift insertion	2	chrII	3568821	3568821	-	GTTGTGGTTACTGTAGTTGGGATTGGTGTTGTGGTTACTGTAGTTGGAATA	clec-127	clec-127:NM_062179:exon2:c.428_429insTATTCCAACTACAGTAACCACAACACCAATCCCAACTACAGTAACCACAAC:p.T143delinsTIPTTVTTTPIPTTVTTT,						hom-770-6		hom-342.86-7
60	nonframeshift insertion	9	chrV	6392850	6392850	-	TTGGTGACAATGTGGAAACAA	gfi-1	gfi-1:NM_072225:exon5:c.6292_6293insTTGTTTCCACATTGTCACCAA:p.T2098delinsIVSTLSPT,									hom-477.74-33
61	nonframeshift insertion	1	chrIV	3170024	3170024	-	AGATCTACAAAAAATGCGGGGGGGGGGGTAACTTTTTCATTC	Y67D8B.1	Y67D8B.1:NM_067896:exon5:c.1043_1044insGAATGAAAAAGTTACCCCCCCCCCCGCATTTTTTGTAGATCT:p.L348delinsLNEKVTPPPAFFVDL,								hom-620.19-4
62	nonframeshift insertion	3	chrII	3568821	3568821	-	GTTGTGGTTACTGTAGTTGGGATTGGTGTTGTGGTTACTGTAGTTGGAATA	clec-127	clec-127:NM_062179:exon2:c.428_429insTATTCCAACTACAGTAACCACAACACCAATCCCAACTACAGTAACCACAAC:p.T143delinsTIPTTVTTTPIPTTVTTT,																			het-1891.19-26
63	nonframeshift insertion	3	chrII	11027581	11027581	-	CGTGAAGATCGCCGTGACCGAAGCAAGGATCGGGAGGATCGTCGTGATCGCAGTAAGGATCGAGACGATCGT	let-858	let-858:NM_063962:exon10:c.2535_2536insCGTGAAGATCGCCGTGACCGAAGCAAGGATCGGGAGGATCGTCGTGATCGCAGTAAGGATCGAGACGATCGT:p.H845delinsHREDRRDRSKDREDRRDRSKDRDDR,																			het-2477.73-23
64	nonframeshift insertion	2	chrV	5755482	5755482	-	CTGGCCTGGTGGTGGTGGAGGCGGCTT	K09H11.11	K09H11.11:NM_001038406:exon1:c.60_61insAAGCCGCCTCCACCACCACCAGGCCAG:p.Q21delinsKPPPPPPGQQ,															hom-174.70-6
65	nonframeshift insertion	4	chrV	13647411	13647411	-	TCGTCG	H37A05.4	H37A05.4:NM_001028846:exon2:c.466_467insCGACGA:p.K156delinsTTK,															hom-197.25-3				hom-284-4
66	nonframeshift insertion	6	chrII	3568821	3568821	-	GTTGTGGTTACTGTAGTTGGAATA	clec-127	clec-127:NM_062179:exon2:c.428_429insTATTCCAACTACAGTAACCACAAC:p.T143delinsTIPTTVTTT,												het-76.74-9			hom-287.27-5					hom-138.73-11
67	nonframeshift insertion	7	chrV	12167405	12167405	-	CCTGGTGGTCCTGGTGGTCCGGCTGGGCATGTGATGCAAGCAGAAGCAGATGAGTGTTGTTCAGCAACTCCAGCTCCTCCAGCTTGTCCATCACCTCCTGGTTCTCCTGCCTCTCCTGGAGCACCATCCTCT	col-37	col-37:NM_073652:exon1:c.329_330insAGAGGATGGTGCTCCAGGAGAGGCAGGAGAACCAGGAGGTGATGGACAAGCTGGAGGAGCTGGAGTTGCTGAACAACACTCATCTGCTTCTGCTTGCATCACATGCCCAGCCGGACCACCAGGACCACCAGG:p.G110delinsGEDGAPGEAGEPGGDGQAGGAGVAEQHSSASACITCPAGPPGPPG,		hom-20799.73-68	hom-9733.73-35	het-18793.73-68													hom-12306.73-54
68	nonframeshift insertion	1	chrV	13647366	13647366	-	CGATCC	H37A05.4	H37A05.4:NM_001028846:exon2:c.511_512insGGATCG:p.G171delinsGIG,																	hom-2994.73-15
69	nonsynonymous SNV	1	chrV	6426501	6426501	G	A	atp-4	atp-4:NM_072232:exon2:c.C268T:p.L90F,																		hom-380.41-14
70	nonsynonymous SNV	1	chrIII	5730242	5730242	C	A	B0244.9	B0244.9:NM_065837:exon4:c.G424T:p.D142Y,																		hom-1387.77-21
71	nonsynonymous SNV	1	chrII	11518482	11518482	G	A	B0334.10	B0334.10:NM_064060:exon1:c.G59A:p.R20Q,																		hom-252.78-8
72	nonsynonymous SNV	1	chrI	14158570	14158570	G	A	best-8	best-8:NM_061071:exon10:c.C1472T:p.P491L,																		hom-426.77-13
73	nonsynonymous SNV	1	chrV	15100377	15100377	G	A	C01G10.1	C01G10.1:NM_074321:exon2:c.G88A:p.E30K,																		hom-425.77-13
74	nonsynonymous SNV	1	chrX	5405226	5405226	C	T	C03F11.4	C03F11.4:NM_076519:exon4:c.G559A:p.E187K,																		hom-471.77-14
75	nonsynonymous SNV	1	chrII	9377585	9377585	G	A	C06C3.9	C06C3.9:NM_063596:exon3:c.G242A:p.G81E,																		hom-303.77-10
76	nonsynonymous SNV	1	chrIII	8591626	8591626	G	A	C06E1.7	C06E1.7:NM_066490:exon9:c.C878T:p.S293L,																		hom-508.77-16
77	nonsynonymous SNV	1	chrII	1804610	1804610	G	A	C08F1.8	C08F1.8:NM_061680:exon6:c.C1408T:p.L470F,																		hom-314.77-11
78	nonsynonymous SNV	1	chrII	3450536	3450536	G	A	C16C8.14	C16C8.14:NM_062144:exon2:c.G298A:p.A100T,																		hom-258.78-9
79	nonsynonymous SNV	1	chrIV	586181	586181	C	T	C18H7.12	C18H7.12:NM_001268294:exon4:c.G487A:p.D163N,																		hom-502.77-16
80	nonsynonymous SNV	1	chrX	11218906	11218906	C	T	C34F6.9	C34F6.9:NM_077475:exon11:c.G3131A:p.S1044N,																		hom-767.77-24
81	nonsynonymous SNV	1	chrX	7912256	7912256	C	T	C39D10.7	C39D10.7:NM_076933:exon4:c.G511A:p.D171N,																		hom-467.77-15
82	nonsynonymous SNV	1	chrIV	7727054	7727054	C	T	C50F7.5	C50F7.5:NM_068862:exon1:c.C347T:p.P116L,																		hom-386.77-12
83	nonsynonymous SNV	1	chrV	14557532	14557532	C	T	C53A5.9	C53A5.9:NM_074204:exon4:c.G877A:p.G293R,																		hom-515.77-16
84	nonsynonymous SNV	1	chrV	15627200	15627200	G	A	C55A1.9	C55A1.9:NM_074486:exon2:c.G659A:p.G220E,																		hom-652.77-20
85	nonsynonymous SNV	1	chrIII	9573495	9573495	G	A	ced-7	:NM_001268083:exon9:c.C3203T:p.T1068I,ced-7:NM_001026054:exon8:c.C3002T:p.T1001I,ced-7:NM_001026055:exon8:c.C3041T:p.T1014I,ced-7:NM_066714:exon8:c.C2996T:p.T999I,																		hom-489.77-15
86	nonsynonymous SNV	1	chrX	6529368	6529368	T	A	ceh-60	ceh-60:NM_076700:exon2:c.A69T:p.E23D,																		hom-514.77-17
87	nonsynonymous SNV	1	chrV	14178603	14178603	A	T	ceh-74	ceh-74:NM_074110:exon2:c.A344T:p.D115V,																		hom-430.77-14
88	nonsynonymous SNV	1	chrIV	15040652	15040652	C	T	CELE_Y41E3.11	:NM_001268924:exon3:c.C506T:p.P169L,																		hom-399.77-12
89	nonsynonymous SNV	1	chrII	3104564	3104564	G	A	clec-121	clec-121:NM_062045:exon6:c.G1427A:p.G476E,																		hom-317.77-10
90	nonsynonymous SNV	1	chrIV	5654045	5654045	T	A	clec-178	clec-178:NM_068442:exon1:c.T70A:p.S24T,																		hom-601.77-10
91	nonsynonymous SNV	1	chrX	1007945	1007945	C	T	cutl-21	cutl-21:NM_075791:exon10:c.C1196T:p.S399F,																		hom-313.77-11
92	nonsynonymous SNV	1	chrII	9018801	9018801	G	A	dep-1	:NM_001267263:exon3:c.C380T:p.S127L,																		hom-464.88-17
93	nonsynonymous SNV	1	chrI	4394049	4394049	G	A	dhc-1	dhc-1:NM_058962:exon8:c.G6513A:p.M2171I,																		hom-513.77-16
94	nonsynonymous SNV	1	chrV	12732303	12732303	G	A	dhs-21	dhs-21:NM_073781:exon3:c.C358T:p.L120F,																		hom-433.77-14
95	nonsynonymous SNV	1	chrIV	417200	417200	C	T	eri-1	:NM_171244:exon8:c.G1228A:p.D410N,eri-1:NM_171245:exon8:c.G1228A:p.D410N,																		hom-779.77-28
96	nonsynonymous SNV	1	chrI	14674542	14674542	T	C	ero-1	ero-1:NM_001026534:exon6:c.T965C:p.V322A,:NM_001026533:exon8:c.T1382C:p.V461A,:NM_001265470:exon7:c.T1487C:p.V496A,																		hom-704.77-10
97	nonsynonymous SNV	1	chrI	14674499	14674499	G	A	ero-1	ero-1:NM_001026534:exon6:c.G922A:p.E308K,:NM_001026533:exon8:c.G1339A:p.E447K,:NM_001265470:exon7:c.G1444A:p.E482K,																		hom-704.77-11
98	nonsynonymous SNV	1	chrIV	10230783	10230783	C	T	F01G10.5	F01G10.5:NM_069472:exon1:c.G121A:p.G41R,																		hom-555.77-18
99	nonsynonymous SNV	1	chrX	11299019	11299019	C	T	F08G12.2	F08G12.2:NM_077485:exon4:c.G236A:p.G79E,																		hom-563.77-17
100	nonsynonymous SNV	1	chrV	7580814	7580814	A	G	F19F10.12	F19F10.12:NM_072552:exon11:c.A1403G:p.Y468C,																		hom-432.77-13
101	nonsynonymous SNV	1	chrIII	6486864	6486864	G	A	F23F12.8	F23F12.8:NM_066026:exon5:c.G1746A:p.M582I,																		hom-488.77-16
102	nonsynonymous SNV	1	chrII	8250640	8250640	G	A	F35C11.4	F35C11.4:NM_063337:exon4:c.G608A:p.S203N,																		hom-488.77-15
103	nonsynonymous SNV	1	chrV	2099595	2099595	G	A	F36F12.7	F36F12.7:NM_071169:exon2:c.G185A:p.R62H,																		hom-429.77-13
104	nonsynonymous SNV	1	chrV	8620724	8620724	G	A	F41E6.11	F41E6.11:NM_072823:exon3:c.C229T:p.P77S,																		hom-189.81-7
105	nonsynonymous SNV	1	chrIV	12963060	12963060	C	T	F55G11.8	F55G11.8:NM_070080:exon2:c.C157T:p.L53F,																		hom-535.77-18
106	nonsynonymous SNV	1	chrII	5897888	5897888	C	T	F59G1.4	F59G1.4:NM_062776:exon8:c.C737T:p.S246L,																		hom-370.77-12
107	nonsynonymous SNV	1	chrIV	5585158	5585158	C	T	fkh-7	fkh-7:NM_001027976:exon1:c.C485T:p.S162L,																		hom-563.77-17
108	nonsynonymous SNV	1	chrX	12967701	12967701	C	T	frpr-2	frpr-2:NM_077753:exon7:c.C628T:p.P210S,																		hom-602.77-18
109	nonsynonymous SNV	1	chrIV	7262687	7262687	C	T	glb-2	glb-2:NM_068756:exon4:c.G364A:p.D122N,																		hom-546.77-17
110	nonsynonymous SNV	1	chrV	6610069	6610069	G	A	gon-14	:NM_171475:exon4:c.C923T:p.A308V,gon-14:NM_171476:exon4:c.C923T:p.A308V,																		hom-584.77-19
111	nonsynonymous SNV	1	chrI	4954660	4954660	G	A	him-1	:NM_001047193:exon6:c.C2408T:p.A803V,																		hom-379.77-12
112	nonsynonymous SNV	1	chrV	13179329	13179329	G	A	him-17	him-17:NM_073876:exon8:c.G2299A:p.G767R,																		hom-449.77-14
113	nonsynonymous SNV	1	chrV	7778	7778	G	A	ife-3	ife-3:NM_070723:exon1:c.C41T:p.S14F,ife-3:NM_171920:exon1:c.C41T:p.S14F,ife-3:NM_070722:exon1:c.C41T:p.S14F,																		hom-567.77-17
114	nonsynonymous SNV	1	chrIV	10436892	10436892	C	T	ins-1	ins-1:NM_069525:exon2:c.C73T:p.P25S,																		hom-611.77-18
115	nonsynonymous SNV	1	chrIV	15998948	15998948	C	T	jac-1	jac-1:NM_001047542:exon13:c.G3434A:p.G1145E,jac-1:NM_001268952:exon11:c.G3215A:p.G1072E,jac-1:NM_001268953:exon9:c.G2705A:p.G902E,jac-1:NM_001047543:exon10:c.G2924A:p.G975E,																		hom-581.77-17
116	nonsynonymous SNV	1	chrIV	4661273	4661273	T	A	jmjd-1.2	jmjd-1.2:NM_068209:exon2:c.T226A:p.S76T,jmjd-1.2:NM_068210:exon2:c.T226A:p.S76T,																		hom-169.84-7
117	nonsynonymous SNV	1	chrI	7622013	7622013	G	A	lrp-1	lrp-1:NM_059726:exon15:c.G4018A:p.D1340N,																		hom-893.77-29
118	nonsynonymous SNV	1	chrIV	462784	462784	C	T	M04G7.3	M04G7.3:NM_001028148:exon4:c.G536A:p.G179E,:NM_001028147:exon6:c.G662A:p.G221E,																		hom-532.77-18
119	nonsynonymous SNV	1	chrV	11249709	11249709	G	A	mam-4	mam-4:NM_073456:exon4:c.G982A:p.D328N,																		hom-240.78-8
120	nonsynonymous SNV	1	chrIII	4790647	4790647	G	A	mel-28	mel-28:NM_065586:exon11:c.G4111A:p.D1371N,																		hom-788.77-23
121	nonsynonymous SNV	1	chrI	4258950	4258950	G	A	met-1	met-1:NM_182042:exon8:c.G2059A:p.V687M,:NM_058939:exon9:c.G2101A:p.V701M,																		hom-535.77-17
122	nonsynonymous SNV	1	chrII	4398648	4398648	G	A	mlt-7	mlt-7:NM_062376:exon3:c.G256A:p.V86I,																		hom-479.77-15
123	nonsynonymous SNV	1	chrX	12473404	12473404	C	T	myo-2	myo-2:NM_077691:exon8:c.C4694T:p.A1565V,																		hom-403.77-13
124	nonsynonymous SNV	1	chrV	1617809	1617809	G	A	nhr-179	:NM_001269071:exon1:c.C134T:p.A45V,nhr-179:NM_001269072:exon1:c.C134T:p.A45V,																		hom-210.80-7
125	nonsynonymous SNV	1	chrIII	3404025	3404025	G	A	npp-9	npp-9:NM_065302:exon3:c.C134T:p.T45I,npp-9:NM_181972:exon3:c.C134T:p.T45I,																		hom-682.77-23
126	nonsynonymous SNV	1	chrIV	2324683	2324683	C	T	nsy-4	nsy-4:NM_067788:exon2:c.C227T:p.P76L,																		hom-1120.77-35
127	nonsynonymous SNV	1	chrIV	4339776	4339776	C	T	oac-51	oac-51:NM_068143:exon6:c.C1297T:p.P433S,																		hom-749.77-23
128	nonsynonymous SNV	1	chrII	7896687	7896687	G	A	ptc-1	ptc-1:NM_063261:exon5:c.G1448A:p.R483K,																		hom-883.77-29
129	nonsynonymous SNV	1	chrII	7903437	7903437	G	A	rev-1	rev-1:NM_063262:exon9:c.G2113A:p.E705K,																		hom-817.77-26
130	nonsynonymous SNV	1	chrI	7644689	7644689	G	A	rrf-1	rrf-1:NM_001263627:exon16:c.C3911T:p.S1304F,:NM_001263626:exon17:c.C4154T:p.S1385F,																		hom-265.78-9
131	nonsynonymous SNV	1	chrI	15030107	15030107	G	A	set-10	set-10:NM_061219:exon2:c.C278T:p.S93F,																		hom-512.77-19
132	nonsynonymous SNV	1	chrIV	7796209	7796209	C	T	sgo-1	sgo-1:NM_068889:exon1:c.G46A:p.A16T,																		hom-403.77-13
133	nonsynonymous SNV	1	chrIV	5653820	5653820	C	T	skn-1	:NM_171346:exon2:c.G469A:p.G157R,:NM_171345:exon4:c.G739A:p.G247R,																		hom-309.77-11
134	nonsynonymous SNV	1	chrV	4422813	4422813	G	A	skr-7	skr-7:NM_071820:exon1:c.G401A:p.S134N,																		hom-536.77-18
135	nonsynonymous SNV	1	chrV	3084885	3084885	C	A	srt-71	srt-71:NM_071442:exon3:c.C798A:p.F266L,																		hom-442.77-14
136	nonsynonymous SNV	1	chrV	19707137	19707137	C	T	srv-3	srv-3:NM_182431:exon3:c.G608A:p.S203N,																		hom-278.78-9
137	nonsynonymous SNV	1	chrIV	4972935	4972935	C	T	srz-28	srz-28:NM_068286:exon2:c.G212A:p.S71N,																		hom-644.77-20
138	nonsynonymous SNV	1	chrV	7750588	7750588	G	A	T05B11.1	T05B11.1:NM_072600:exon4:c.G722A:p.G241E,																		hom-299.77-11
139	nonsynonymous SNV	1	chrV	7752147	7752147	G	A	T05B11.4	T05B11.4:NM_072601:exon6:c.C1258T:p.L420F,																		hom-496.77-16
140	nonsynonymous SNV	1	chrV	6650893	6650893	G	A	T10H9.1	T10H9.1:NM_072285:exon3:c.G377A:p.S126N,																		hom-957.77-28
141	nonsynonymous SNV	1	chrIII	6468565	6468565	G	A	T26A5.2	T26A5.2:NM_181965:exon1:c.G94A:p.D32N,:NM_066023:exon2:c.G685A:p.D229N,																		hom-535.77-17
142	nonsynonymous SNV	1	chrX	5143643	5143643	C	T	tbc-7	tbc-7:NM_171949:exon8:c.C938T:p.T313I,tbc-7:NM_171677:exon10:c.C1109T:p.T370I,																		hom-457.77-14
143	nonsynonymous SNV	1	chrV	1235291	1235291	G	A	trim-9	trim-9:NM_001129405:exon1:c.C145T:p.P49S,trim-9:NM_070994:exon1:c.C145T:p.P49S,																		hom-362.77-11
144	nonsynonymous SNV	1	chrI	5806593	5806593	G	A	vps-51	vps-51:NM_001025801:exon4:c.C499T:p.L167F,																		hom-549.77-17
145	nonsynonymous SNV	2	chrIV	4348664	4348664	C	G	W03B1.5	W03B1.5:NM_068146:exon2:c.C178G:p.L60V,																		hom-108.03-4
146	nonsynonymous SNV	1	chrX	17258290	17258290	C	T	Y40C7B.3	Y40C7B.3:NM_078399:exon1:c.G1222A:p.D408N,																		hom-461.77-15
147	nonsynonymous SNV	1	chrIV	2800598	2800598	G	A	Y54G2A.10	Y54G2A.10:NM_001028316:exon1:c.G79A:p.A27T,:NM_001028315:exon3:c.G454A:p.A152T,																		hom-414.77-13
148	nonsynonymous SNV	1	chrIV	5225042	5225042	C	T	Y59E9AL.6	Y59E9AL.6:NM_068344:exon2:c.G610A:p.D204N,																		hom-475.77-15
149	nonsynonymous SNV	1	chrII	11823375	11823375	G	A	Y6D1A.1	Y6D1A.1:NM_064125:exon1:c.C163T:p.R55C,																		hom-402.96-14
150	nonsynonymous SNV	1	chrIV	15440176	15440176	C	T	Y73F8A.22	Y73F8A.22:NM_070456:exon4:c.G481A:p.D161N,																		hom-302.77-11
151	nonsynonymous SNV	1	chrIII	9828019	9828019	G	A	ZK632.11	ZK632.11:NM_066781:exon2:c.G142A:p.E48K,																		hom-446.77-15
152	nonsynonymous SNV	1	chrIII	7885820	7885820	G	A		:NM_001276790:exon11:c.C4597T:p.R1533W,:NM_181934:exon11:c.C4591T:p.R1531W,:NM_066313:exon11:c.C4591T:p.R1531W,																		hom-426.77-13
153	nonsynonymous SNV	1	chrIII	2599522	2599522	G	A	mdt-19	mdt-19:NM_065186:exon3:c.G577A:p.A193T,									hom-193.84-6
154	nonsynonymous SNV	1	chrV	365542	365542	G	A	mltn-6	mltn-6:NM_001269056:exon3:c.G493A:p.A165T,								hom-301.77-10
155	nonsynonymous SNV	1	chrV	764297	764297	G	A	srp-2	srp-2:NM_070917:exon6:c.G830A:p.G277D,									hom-669.77-20
156	nonsynonymous SNV	1	chrII	6096158	6096158	C	T	tpp-2	tpp-2:NM_062820:exon3:c.G1105A:p.E369K,								hom-247.78-8
157	nonsynonymous SNV	1	chrV	20889899	20889899	C	T	unc-80	unc-80:NM_001028669:exon18:c.C4175T:p.A1392V,unc-80:NM_001270032:exon18:c.C4175T:p.A1392V,unc-80:NM_001028668:exon18:c.C4175T:p.A1392V,unc-80:NM_001136423:exon18:c.C4121T:p.A1374V,									hom-826.77-25
158	nonsynonymous SNV	1	chrV	20881277	20881277	C	T	unc-80	unc-80:NM_001270032:exon4:c.C287T:p.A96V,unc-80:NM_001270033:exon4:c.C287T:p.A96V,unc-80:NM_001136423:exon4:c.C233T:p.A78V,unc-80:NM_001028669:exon4:c.C287T:p.A96V,unc-80:NM_001028668:exon4:c.C287T:p.A96V,								hom-316.78-9
159	nonsynonymous SNV	1	chrIV	3082552	3082552	C	T	Y67D8C.9	Y67D8C.9:NM_001129354:exon7:c.G1897A:p.A633T,Y67D8C.9:NM_001129353:exon6:c.G1726A:p.A576T,									hom-345.77-11
160	nonsynonymous SNV	1	chrIII	7666753	7666753	C	T	C18H2.1	C18H2.1:NM_066273:exon6:c.C3125T:p.S1042L,									hom-1041.77-31
161	nonsynonymous SNV	1	chrII	13084799	13084799	G	A	gcn-2	gcn-2:NM_001267442:exon3:c.G580A:p.G194S,gcn-2:NM_001267441:exon3:c.G580A:p.G194S,						hom-170.84-5
162	nonsynonymous SNV	1	chrV	7229018	7229018	C	T	gei-6	gei-6:NM_072435:exon5:c.G1627A:p.A543T,								hom-139.90-5
163	nonsynonymous SNV	1	chrII	13893881	13893881	G	A	mcd-1	:NM_001267483:exon5:c.G1677A:p.M559I,						hom-681.77-21
164	nonsynonymous SNV	1	chrI	10085459	10085459	G	A	mut-16	mut-16:NM_060259:exon14:c.G3116A:p.R1039K,mut-16:NM_060260:exon14:c.G3104A:p.R1035K,								hom-164.84-6
165	nonsynonymous SNV	1	chrV	6885424	6885424	G	A	unc-70	unc-70:NM_001028882:exon6:c.G2792A:p.R931H,unc-70:NM_001269144:exon5:c.G2999A:p.R1000H,unc-70:NM_001028881:exon6:c.G2792A:p.R931H,								hom-180.81-7
166	nonsynonymous SNV	1	chrI	321962	321962	G	A	xpo-2	xpo-2:NM_058315:exon3:c.C947T:p.S316L,						hom-38.53-3
167	nonsynonymous SNV	1	chrI	664931	664931	G	A	Y65B4A.9	Y65B4A.9:NM_058366:exon5:c.C736T:p.L246F,								hom-173.84-6
168	nonsynonymous SNV	1	chrIII	12256738	12256738	C	T	Y75B8A.24	Y75B8A.24:NM_067195:exon13:c.G5572A:p.D1858N,									hom-151.85-6
169	nonsynonymous SNV	1	chrV	18872829	18872829	C	T		:NM_001277003:exon4:c.G748A:p.A250T,:NM_001269902:exon13:c.G3199A:p.A1067T,									hom-289.78-9
170	nonsynonymous SNV	1	chrV	8562470	8562470	A	T	acr-16	:NM_072806:exon5:c.A647T:p.Y216F,acr-16:NM_001028676:exon5:c.A647T:p.Y216F,								hom-335.77-11
171	nonsynonymous SNV	1	chrII	936021	936021	C	T	acs-15	acs-15:NM_061455:exon7:c.C1373T:p.S458F,									hom-492.77-17
172	nonsynonymous SNV	1	chrI	10709954	10709954	A	T	B0205.10	B0205.10:NM_060403:exon2:c.A1085T:p.E362V,								hom-254.78-9
173	nonsynonymous SNV	1	chrII	8911661	8911661	C	T	B0457.4	B0457.4:NM_063495:exon2:c.G220A:p.E74K,									hom-747.77-22
174	nonsynonymous SNV	1	chrX	12281119	12281119	G	A	C04B4.1	C04B4.1:NM_077646:exon3:c.G304A:p.D102N,									hom-664.77-20
175	nonsynonymous SNV	1	chrV	3377777	3377777	G	A	C04E12.10	C04E12.10:NM_071540:exon20:c.C2419T:p.P807S,									hom-489.77-15
176	nonsynonymous SNV	1	chrV	15992989	15992989	G	A	C06C6.7	C06C6.7:NM_074611:exon4:c.G301A:p.A101T,								hom-107.03-4
177	nonsynonymous SNV	1	chrIV	7029152	7029152	G	A	C06G3.4	C06G3.4:NM_068687:exon1:c.G706A:p.A236T,								hom-103.03-4
178	nonsynonymous SNV	1	chrIII	9651577	9651577	C	T	C15H7.3	C15H7.3:NM_066734:exon1:c.G103A:p.A35T,									hom-367.77-12
179	nonsynonymous SNV	1	chrX	8181382	8181382	G	A	C17H11.4	C17H11.4:NM_076979:exon1:c.C209T:p.A70V,									hom-497.77-15
180	nonsynonymous SNV	1	chrV	19432715	19432715	G	A	C25F9.11	C25F9.11:NM_001129387:exon2:c.C269T:p.S90F,								hom-109.03-4
181	nonsynonymous SNV	1	chrI	6065500	6065500	C	T	C27A12.9	C27A12.9:NM_059349:exon10:c.G1282A:p.A428T,									hom-529.77-17
182	nonsynonymous SNV	1	chrIV	8488092	8488092	C	T	C28C12.4	C28C12.4:NM_069047:exon2:c.C479T:p.S160L,									hom-720.77-23
183	nonsynonymous SNV	1	chrX	10497036	10497036	G	A	C33D3.5	C33D3.5:NM_171766:exon8:c.G1475A:p.S492N,								hom-203.80-7
184	nonsynonymous SNV	1	chrX	10444459	10444459	C	T	C39B10.3	C39B10.3:NM_077349:exon2:c.C307T:p.L103F,						hom-267.78-9
185	nonsynonymous SNV	1	chrV	1262275	1262275	G	A	C39F7.1	C39F7.1:NM_070995:exon3:c.G635A:p.G212E,								hom-245.78-8
186	nonsynonymous SNV	1	chrIII	5058309	5058309	C	T	C45G9.10	C45G9.10:NM_171113:exon9:c.G2050A:p.E684K,C45G9.10:NM_171114:exon5:c.G1552A:p.E518K,						hom-141.90-5
187	nonsynonymous SNV	1	chrIII	3657437	3657437	C	T	C46F11.5	C46F11.5:NM_065340:exon1:c.G47A:p.R16Q,C46F11.5:NM_065341:exon1:c.G47A:p.R16Q,								hom-175.84-6
188	nonsynonymous SNV	1	chrII	87535	87535	C	T	C50D2.6	C50D2.6:NM_061255:exon7:c.C596T:p.T199I,									hom-558.77-17
189	nonsynonymous SNV	1	chrII	6579954	6579954	C	T	C56C10.6	C56C10.6:NM_062932:exon7:c.G985A:p.A329T,								hom-169.84-6
190	nonsynonymous SNV	1	chrIV	7183713	7183713	G	T	clec-179	clec-179:NM_068733:exon5:c.C626A:p.T209K,								hom-280.78-9
191	nonsynonymous SNV	1	chrV	2097207	2097207	G	A	clec-207	clec-207:NM_071167:exon5:c.G652A:p.G218R,									hom-793.77-23
192	nonsynonymous SNV	1	chrV	19755266	19755266	G	A	clec-50	clec-50:NM_075429:exon1:c.C41T:p.A14V,								hom-409.77-14
193	nonsynonymous SNV	1	chrV	13317316	13317316	C	T	col-161	col-161:NM_073899:exon2:c.G622A:p.A208T,									hom-495.77-15
194	nonsynonymous SNV	1	chrV	4031870	4031870	G	A	cyp-35A4	cyp-35A4:NM_071723:exon2:c.G211A:p.G71R,									hom-717.77-23
195	nonsynonymous SNV	1	chrII	14014836	14014836	G	A	cyp-37A1	cyp-37A1:NM_064538:exon7:c.C980T:p.S327F,						hom-508.77-16
196	nonsynonymous SNV	1	chrII	8647268	8647268	G	A	D2085.7	D2085.7:NM_001267236:exon2:c.G118A:p.A40T,									hom-696.77-21
197	nonsynonymous SNV	1	chrV	20507412	20507412	G	T	dct-10	dct-10:NM_075547:exon2:c.G837T:p.E279D,									hom-491.77-15
198	nonsynonymous SNV	1	chrII	14343031	14343031	C	T	ddl-3	ddl-3:NM_001027305:exon4:c.G796A:p.A266T,ddl-3:NM_001027304:exon4:c.G799A:p.A267T,								hom-168.84-6
199	nonsynonymous SNV	1	chrIII	5924699	5924699	C	T	dnc-2	dnc-2:NM_065885:exon4:c.G836A:p.G279D,						hom-293.78-9
200	nonsynonymous SNV	1	chrX	9820752	9820752	G	A	dpy-22	dpy-22:NM_077244:exon6:c.C944T:p.T315I,									hom-590.77-19
201	nonsynonymous SNV	1	chrII	5079518	5079518	G	A	dsh-2	dsh-2:NM_062536:exon6:c.C1340T:p.T447I,									hom-665.77-20
202	nonsynonymous SNV	1	chrV	18642008	18642008	C	T	egas-1	egas-1:NM_075238:exon4:c.C605T:p.P202L,						hom-303.77-10
203	nonsynonymous SNV	1	chrII	8421144	8421144	G	A	F14E5.8	F14E5.8:NM_001267219:exon2:c.G130A:p.A44T,									hom-385.77-12
204	nonsynonymous SNV	1	chrV	4976436	4976436	G	A	F26G5.1	F26G5.1:NM_001129462:exon3:c.G850A:p.E284K,F26G5.1:NM_071936:exon3:c.G856A:p.E286K,								hom-266.78-9
205	nonsynonymous SNV	1	chrV	12471171	12471171	C	T	F28C1.3	F28C1.3:NM_001269492:exon7:c.C1477T:p.R493C,F28C1.3:NM_001269493:exon7:c.C1462T:p.R488C,F28C1.3:NM_182397:exon7:c.C1462T:p.R488C,F28C1.3:NM_073725:exon7:c.C1477T:p.R493C,						hom-326.77-10
206	nonsynonymous SNV	1	chrI	15050218	15050218	C	T	F31C3.3	F31C3.3:NM_061224:exon2:c.G241A:p.V81M,						hom-349.77-11
207	nonsynonymous SNV	1	chrV	10889654	10889654	G	A	F32D8.12	F32D8.12:NM_001028703:exon2:c.C341T:p.T114I,:NM_001028701:exon3:c.C614T:p.T205I,:NM_001028702:exon4:c.C572T:p.T191I,								hom-220.79-8
208	nonsynonymous SNV	1	chrII	11130369	11130369	C	T	F40F8.12	F40F8.12:NM_001083159:exon2:c.C77T:p.S26F,								hom-215.78-8
209	nonsynonymous SNV	1	chrX	10310339	10310339	G	A	F41E7.6	F41E7.6:NM_077328:exon1:c.C68T:p.T23I,									hom-375.77-14
210	nonsynonymous SNV	1	chrII	6743617	6743617	G	A	F41G3.6	F41G3.6:NM_062976:exon5:c.G554A:p.G185E,									hom-253.78-8
211	nonsynonymous SNV	1	chrX	9077353	9077353	G	A	F47E1.1	F47E1.1:NM_077132:exon2:c.G256A:p.D86N,									hom-469.77-15
212	nonsynonymous SNV	1	chrII	213616	213616	C	T	F48A11.4	F48A11.4:NM_061282:exon8:c.G946A:p.A316T,								hom-41.74-2
213	nonsynonymous SNV	1	chrIII	5463745	5463745	C	T	F48E8.3	F48E8.3:NM_065763:exon4:c.C1222T:p.P408S,									hom-558.77-18
214	nonsynonymous SNV	1	chrX	2867335	2867335	G	A	F53B3.3	F53B3.3:NM_076096:exon10:c.C1324T:p.P442S,									hom-324.77-12
215	nonsynonymous SNV	1	chrV	13407569	13407569	G	A	F53F1.2	F53F1.2:NM_073921:exon3:c.G526A:p.V176M,								hom-108.03-4
216	nonsynonymous SNV	1	chrII	10264616	10264616	C	T	F54B3.1	F54B3.1:NM_001129142:exon14:c.C8701T:p.P2901S,F54B3.1:NM_063810:exon14:c.C8701T:p.P2901S,								hom-31.74-2
217	nonsynonymous SNV	1	chrX	15648604	15648604	C	T	F59D12.3	F59D12.3:NM_078178:exon6:c.G706A:p.E236K,						hom-250.78-9
218	nonsynonymous SNV	1	chrII	5648548	5648548	C	T	F59E12.11	F59E12.11:NM_062701:exon2:c.G463A:p.G155R,								hom-203.79-8
219	nonsynonymous SNV	1	chrV	7391045	7391045	G	A	fbxa-105	fbxa-105:NM_072491:exon3:c.C577T:p.L193F,						hom-367.77-12
220	nonsynonymous SNV	1	chrIII	1322919	1322919	C	T	fbxa-14	fbxa-14:NM_064983:exon2:c.G181A:p.E61K,								hom-246.78-8
221	nonsynonymous SNV	1	chrI	14297862	14297862	C	T	fbxb-67	fbxb-67:NM_061097:exon2:c.C539T:p.T180I,						hom-220.79-7
222	nonsynonymous SNV	1	chrIII	13478975	13478975	G	A	fbxb-86	fbxb-86:NM_067387:exon3:c.G392A:p.G131E,								hom-206.80-7
223	nonsynonymous SNV	1	chrIII	9294341	9294341	C	T	fozi-1	fozi-1:NM_066646:exon4:c.C806T:p.S269L,						hom-378.77-12
224	nonsynonymous SNV	1	chrV	8899410	8899410	G	A	frpr-13	frpr-13:NM_072898:exon2:c.G89A:p.G30E,								hom-74.10-4
225	nonsynonymous SNV	1	chrV	8718173	8718173	G	A	glr-5	glr-5:NM_072843:exon5:c.G1142A:p.G381E,								hom-307.77-10
226	nonsynonymous SNV	1	chrV	11285335	11285335	G	A	gly-20	gly-20:NM_073463:exon5:c.G1234A:p.D412N,						hom-392.77-12
227	nonsynonymous SNV	1	chrX	1809342	1809342	T	A	got-1.3	got-1.3:NM_075930:exon1:c.A196T:p.I66F,								hom-157.84-6
228	nonsynonymous SNV	1	chrIII	3097500	3097500	C	T	H06I04.1	H06I04.1:NM_171091:exon3:c.C268T:p.P90S,H06I04.1:NM_171090:exon3:c.C268T:p.P90S,								hom-107.03-3
229	nonsynonymous SNV	1	chrV	3730694	3730694	G	A	hpo-36	hpo-36:NM_071634:exon3:c.C325T:p.P109S,									hom-529.77-16
230	nonsynonymous SNV	1	chrIV	4196363	4196363	C	T	K06B9.6	K06B9.6:NM_001038333:exon1:c.G127A:p.D43N,C36A4.11:NM_001026033:exon1:c.G127A:p.D43N,									hom-236.78-9
231	nonsynonymous SNV	1	chrV	580981	580981	G	A	K06H6.4	K06H6.4:NM_070850:exon8:c.G1253A:p.R418Q,								hom-131.90-5
232	nonsynonymous SNV	1	chrIV	12080326	12080326	G	A	lex-1	lex-1:NM_069888:exon4:c.G739A:p.E247K,lex-1:NM_001129297:exon4:c.G739A:p.E247K,lex-1:NM_001129296:exon4:c.G733A:p.E245K,						hom-241.78-8
233	nonsynonymous SNV	1	chrII	6542271	6542271	G	A	lron-15	lron-15:NM_062921:exon9:c.C2198T:p.S733F,									hom-457.77-14
234	nonsynonymous SNV	1	chrII	10865130	10865130	C	T	M106.4	:NM_001027086:exon5:c.G1345A:p.G449R,gmps-1:NM_001083162:exon4:c.G1237A:p.G413R,:NM_001027085:exon5:c.G1339A:p.G447R,									hom-695.77-21
235	nonsynonymous SNV	1	chrX	9972465	9972465	C	T	mgl-1	mgl-1:NM_001129721:exon6:c.G547A:p.D183N,mgl-1:NM_077273:exon7:c.G682A:p.D228N,						hom-143.90-5
236	nonsynonymous SNV	1	chrX	700389	700389	C	T	ncam-1	ncam-1:NM_171616:exon9:c.C1409T:p.T470I,ncam-1:NM_171617:exon8:c.C1490T:p.T497I,ncam-1:NM_171615:exon9:c.C1409T:p.T470I,									hom-482.77-15
237	nonsynonymous SNV	1	chrII	3391349	3391349	G	T	nep-19	nep-19:NM_062128:exon1:c.C241A:p.P81T,								hom-37.53-3
238	nonsynonymous SNV	1	chrII	2721939	2721939	C	T	nep-2	nep-2:NM_061942:exon11:c.G1321A:p.D441N,								hom-91.03-4
239	nonsynonymous SNV	1	chrII	10286138	10286138	G	A	nep-26	nep-26:NM_001027369:exon6:c.C1120T:p.L374F,						hom-562.77-18
240	nonsynonymous SNV	1	chrIV	9858850	9858850	G	A	npp-1	:NM_069370:exon3:c.G251A:p.G84D,:NM_069369:exon3:c.G251A:p.G84D,						hom-388.77-12
241	nonsynonymous SNV	1	chrV	16295202	16295202	G	A	oac-5	oac-5:NM_074713:exon9:c.G1839A:p.M613I,								hom-141.90-5
242	nonsynonymous SNV	1	chrX	11411690	11411690	C	T	pek-1	pek-1:NM_077511:exon9:c.G2261A:p.R754H,						hom-144.90-5
243	nonsynonymous SNV	1	chrIV	2339927	2339927	G	A	ppgn-1	ppgn-1:NM_067790:exon7:c.C1240T:p.L414F,								hom-144.90-5
244	nonsynonymous SNV	1	chrII	10687980	10687980	T	A	ptb-1	ptb-1:NM_171035:exon9:c.T1283A:p.M428K,ptb-1:NM_171036:exon5:c.T806A:p.M269K,									hom-836.77-26
245	nonsynonymous SNV	1	chrI	7693137	7693137	G	A	rlbp-1	rlbp-1:NM_001267076:exon7:c.G920A:p.R307Q,rlbp-1:NM_001263636:exon4:c.G296A:p.R99Q,								hom-206.80-7
246	nonsynonymous SNV	1	chrV	6636811	6636811	G	A	scd-2	scd-2:NM_072284:exon13:c.G2324A:p.G775E,								hom-112.03-4
247	nonsynonymous SNV	1	chrX	16282207	16282207	G	A	sdc-1	sdc-1:NM_078249:exon14:c.G3586A:p.G1196R,									hom-680.77-21
248	nonsynonymous SNV	1	chrII	3751849	3751849	G	A	sdz-11	sdz-11:NM_062239:exon2:c.C382T:p.R128C,									hom-565.77-17
249	nonsynonymous SNV	1	chrX	3625180	3625180	G	A	seb-3	seb-3:NM_076222:exon2:c.G310A:p.E104K,								hom-241.78-9
250	nonsynonymous SNV	1	chrI	5171721	5171721	G	A	spd-5	spd-5:NM_059138:exon9:c.C3424T:p.H1142Y,								hom-140.90-5
251	nonsynonymous SNV	1	chrV	15722978	15722978	G	A	srh-140	srh-140:NM_074512:exon2:c.G271A:p.G91R,								hom-172.84-6
252	nonsynonymous SNV	1	chrV	17841483	17841483	G	A	srh-286	srh-286:NM_075104:exon3:c.C976T:p.P326S,								hom-175.84-6
253	nonsynonymous SNV	1	chrIII	6611102	6611102	A	T	srh-40	srh-40:NM_066058:exon1:c.A334T:p.M112L,									hom-1072.77-17
254	nonsynonymous SNV	1	chrV	2835524	2835524	G	A	srj-45	srj-45:NM_071367:exon5:c.C872T:p.S291F,									hom-112.03-4
255	nonsynonymous SNV	1	chrIV	15908117	15908117	G	A	srv-15	srv-15:NM_001047546:exon2:c.G251A:p.G84D,						hom-362.77-11
256	nonsynonymous SNV	1	chrV	15954646	15954646	G	A	srw-57	srw-57:NM_074596:exon2:c.C325T:p.P109S,								hom-71.10-2
257	nonsynonymous SNV	1	chrX	11083827	11083827	C	T	sulp-7	:NM_001038482:exon10:c.C1207T:p.L403F,						hom-244.78-8
258	nonsynonymous SNV	1	chrI	14787728	14787728	G	A	sur-2	sur-2:NM_001026292:exon1:c.C58T:p.P20S,sur-2:NM_061174:exon1:c.C58T:p.P20S,								hom-76.28-3
259	nonsynonymous SNV	1	chrIII	5702874	5702874	G	A	swp-1	:NM_001025951:exon6:c.C1742T:p.P581L,:NM_171132:exon5:c.C1736T:p.P579L,swp-1:NM_001025949:exon4:c.C1478T:p.P493L,								hom-138.90-5
260	nonsynonymous SNV	1	chrV	8573228	8573228	G	A	symk-1	symk-1:NM_072809:exon2:c.G2798A:p.R933H,								hom-77.74-2
261	nonsynonymous SNV	1	chrII	11247100	11247100	C	T	T06D8.10	T06D8.10:NM_064006:exon2:c.G166A:p.G56S,								hom-103.03-4
262	nonsynonymous SNV	1	chrI	6218233	6218233	G	A	T08B2.5	:NM_059393:exon12:c.G1413A:p.M471I,:NM_059392:exon12:c.G1416A:p.M472I,:NM_182022:exon7:c.G726A:p.M242I,:NM_182021:exon9:c.G1155A:p.M385I,:NM_170877:exon10:c.G1239A:p.M413I,								hom-138.90-5
263	nonsynonymous SNV	1	chrI	12368256	12368256	G	A	T09E11.6	T09E11.6:NM_060729:exon9:c.G1223A:p.C408Y,									hom-621.77-19
264	nonsynonymous SNV	1	chrV	12950071	12950071	G	A	T16G1.13	T16G1.13:NM_001269541:exon2:c.G98A:p.G33D,								hom-178.85-6
265	nonsynonymous SNV	1	chrV	10584171	10584171	G	A	T21C9.6	T21C9.6:NM_073314:exon8:c.G1450A:p.V484I,								hom-143.90-5
266	nonsynonymous SNV	1	chrIV	6928268	6928268	G	A	T22D1.11	T22D1.11:NM_068669:exon1:c.C142T:p.P48S,								hom-35.74-2
267	nonsynonymous SNV	1	chrX	15372664	15372664	C	T	tag-97	tag-97:NM_001270333:exon1:c.G56A:p.R19K,:NM_001270332:exon3:c.G332A:p.R111K,									hom-547.77-18
268	nonsynonymous SNV	1	chrX	9306759	9306759	G	A	tmc-2	tmc-2:NM_077168:exon12:c.G1886A:p.C629Y,									hom-598.77-18
269	nonsynonymous SNV	1	chrX	16310578	16310578	G	A	twk-22	twk-22:NM_001129702:exon5:c.G640A:p.D214N,:NM_078254:exon6:c.G775A:p.D259N,:NM_001129701:exon6:c.G703A:p.D235N,									hom-476.77-15
270	nonsynonymous SNV	1	chrIV	11506437	11506437	G	A	twk-25	:NM_069769:exon5:c.G410A:p.G137E,								hom-249.78-8
271	nonsynonymous SNV	1	chrIII	5942122	5942122	C	T	ubq-1	:NM_171139:exon3:c.C1076T:p.T359I,ubq-1:NM_171868:exon3:c.C1076T:p.T359I,									hom-421.77-14
272	nonsynonymous SNV	1	chrIV	6159881	6159881	C	T	unc-77	unc-77:NM_171353:exon25:c.G5032A:p.E1678K,unc-77:NM_171352:exon24:c.G4789A:p.E1597K,									hom-643.77-19
273	nonsynonymous SNV	1	chrIII	10295698	10295698	C	T	vglu-2	vglu-2:NM_066875:exon3:c.C391T:p.L131F,									hom-362.77-11
274	nonsynonymous SNV	1	chrIV	4005653	4005653	G	A	W02C12.2	:NM_001129329:exon5:c.C494T:p.T165I,								hom-70.28-3
275	nonsynonymous SNV	1	chrV	8326451	8326451	C	T	W02D7.9	W02D7.9:NM_072748:exon1:c.G44A:p.G15E,									hom-429.77-13
276	nonsynonymous SNV	1	chrIII	4194024	4194024	G	A	xbp-1	xbp-1:NM_001083177:exon1:c.G68A:p.R23K,:NM_001083176:exon1:c.G68A:p.R23K,									hom-581.77-19
277	nonsynonymous SNV	1	chrV	19866403	19866403	G	A	Y116F11B.9	Y116F11B.9:NM_001029047:exon4:c.C362T:p.T121I,								hom-40.74-2
278	nonsynonymous SNV	1	chrIII	1654296	1654296	C	T	Y22D7AL.14	Y22D7AL.14:NM_065036:exon5:c.G688A:p.D230N,								hom-106.03-4
279	nonsynonymous SNV	1	chrX	13909225	13909225	G	A	Y26E6A.3	Y26E6A.3:NM_001029785:exon3:c.C236T:p.P79L,								hom-142.90-5
280	nonsynonymous SNV	1	chrIII	1008800	1008800	T	G	Y34F4.6	Y34F4.6:NM_001267909:exon3:c.T224G:p.V75G,:NM_001267908:exon3:c.T224G:p.V75G,									hom-276.78-9
281	nonsynonymous SNV	1	chrV	18275600	18275600	G	A	Y37H2C.1	Y37H2C.1:NM_075175:exon9:c.C749T:p.S250F,						hom-243.78-8
282	nonsynonymous SNV	1	chrI	2316967	2316967	C	T	Y39G10AR.7	Y39G10AR.7:NM_058560:exon3:c.C542T:p.S181F,						hom-242.78-8
283	nonsynonymous SNV	1	chrII	15244648	15244648	G	A	Y46E12BL.2	Y46E12BL.2:NM_064918:exon9:c.G3971A:p.S1324N,						hom-344.77-11
284	nonsynonymous SNV	1	chrI	101543	101543	C	T	Y48G1C.8	Y48G1C.8:NM_058273:exon8:c.G2761A:p.V921I,									hom-112.03-4
285	nonsynonymous SNV	1	chrV	14740560	14740560	T	A	Y50E8A.6	Y50E8A.6:NM_074239:exon2:c.A694T:p.N232Y,								hom-186.80-7
286	nonsynonymous SNV	1	chrV	18512383	18512383	G	A	Y51A2D.1	Y51A2D.1:NM_001269882:exon5:c.G757A:p.A253T,								hom-179.84-6
287	nonsynonymous SNV	1	chrIII	3274470	3274470	G	A	Y53G8AM.8	Y53G8AM.8:NM_065281:exon3:c.C1033T:p.P345S,									hom-298.78-9
288	nonsynonymous SNV	1	chrIII	595282	595282	C	T	Y55B1AR.2	:NM_001027743:exon3:c.G805A:p.D269N,Y55B1AR.2:NM_001027744:exon3:c.G805A:p.D269N,						hom-236.78-8
289	nonsynonymous SNV	1	chrI	661607	661607	G	A	Y65B4A.8	Y65B4A.8:NM_058365:exon4:c.C824T:p.A275V,								hom-207.84-6
290	nonsynonymous SNV	1	chrIII	2749246	2749246	G	A	Y71H2AM.15	Y71H2AM.15:NM_001038292:exon7:c.C1346T:p.S449L,:NM_001038293:exon9:c.C1334T:p.S445L,									hom-560.77-18
291	nonsynonymous SNV	1	chrV	12626479	12626479	G	A	ZC116.3	ZC116.3:NM_073756:exon33:c.G10496A:p.G3499E,						hom-358.77-11
292	nonsynonymous SNV	1	chrIV	3609885	3609885	C	T	ZC416.6	ZC416.6:NM_067984:exon6:c.G1423A:p.E475K,									hom-391.77-14
293	nonsynonymous SNV	1	chrIII	7085560	7085560	G	A	ZK418.9	:NM_001027829:exon7:c.C1490T:p.A497V,ZK418.9:NM_001027830:exon5:c.C1349T:p.A450V,								hom-277.78-9
294	nonsynonymous SNV	1	chrII	4940052	4940052	C	T	ZK546.3	ZK546.3:NM_062505:exon2:c.C178T:p.L60F,								hom-371.77-13
295	nonsynonymous SNV	1	chrIV	17252483	17252483	G	A	ZK550.3	ZK550.3:NM_070658:exon11:c.G1219A:p.D407N,								hom-230.78-8
296	nonsynonymous SNV	1	chrI	8301350	8301350	G	A	abts-1	abts-1:NM_059857:exon6:c.C760T:p.R254C,abts-1:NM_001136305:exon6:c.C1048T:p.R350C,abts-1:NM_001136304:exon5:c.C886T:p.R296C,														hom-331.77-13
297	nonsynonymous SNV	1	chrIII	10571415	10571415	G	A	acdh-11	:NM_001038289:exon8:c.G1819A:p.D607N,acdh-11:NM_001038290:exon7:c.G1792A:p.D598N,														hom-272.78-9
298	nonsynonymous SNV	13	chrX	12786155	12786155	G	C	alh-13	alh-13:NM_077731:exon8:c.G1740C:p.W580C,alh-13:NM_077732:exon8:c.G1734C:p.W578C,								hom-287.78-8						hom-303.77-10
299	nonsynonymous SNV	1	chrI	4357648	4357648	G	A	anc-1	anc-1:NM_058952:exon26:c.G24628A:p.D8210N,															hom-196.84-6
300	nonsynonymous SNV	1	chrV	19700195	19700195	G	A	ani-3	ani-3:NM_075413:exon4:c.G634A:p.E212K,														hom-171.84-6
301	nonsynonymous SNV	1	chrV	10558030	10558030	G	A	best-14	best-14:NM_073307:exon1:c.G50A:p.R17K,														hom-862.77-27
302	nonsynonymous SNV	1	chrI	7254851	7254851	G	A	bub-1	bub-1:NM_059650:exon6:c.G2686A:p.A896T,														hom-318.77-10
303	nonsynonymous SNV	2	chrX	3502794	3502794	C	T	C12D12.1	:NM_076201:exon6:c.C620T:p.T207I,C12D12.1:NM_001129632:exon5:c.C620T:p.T207I,C12D12.1:NM_076202:exon5:c.C620T:p.T207I,								hom-271.78-8						hom-586.77-19
304	nonsynonymous SNV	1	chrI	13115845	13115845	G	A	C17H1.5	C17H1.5:NM_060896:exon5:c.G811A:p.V271I,														hom-132.90-5
305	nonsynonymous SNV	1	chrV	14938748	14938748	G	A	C30G7.2	C30G7.2:NM_001269705:exon3:c.G377A:p.G126D,C30G7.2:NM_001269704:exon3:c.G383A:p.G128D,															hom-430.78-7
306	nonsynonymous SNV	1	chrV	18173544	18173544	G	A	C31G12.4	C31G12.4:NM_001276995:exon5:c.C1450T:p.P484S,C31G12.4:NM_075151:exon5:c.C1450T:p.P484S,														hom-277.77-10
307	nonsynonymous SNV	1	chrX	11233702	11233702	G	A	C34F6.10	C34F6.10:NM_077476:exon5:c.C1193T:p.P398L,														hom-306.78-9
308	nonsynonymous SNV	1	chrI	4610028	4610028	G	A	C44E4.5	C44E4.5:NM_059005:exon9:c.G1531A:p.D511N,														hom-407.77-14
309	nonsynonymous SNV	1	chrI	12316275	12316275	A	G	C47F8.3	C47F8.3:NM_060712:exon3:c.T302C:p.F101S,														hom-633.77-20
310	nonsynonymous SNV	1	chrX	4300671	4300671	G	A	C52B9.8	C52B9.8:NM_076335:exon5:c.C1646T:p.S549L,														hom-635.77-20
311	nonsynonymous SNV	1	chrI	5756768	5756768	G	A	ccpp-1	ccpp-1:NM_059273:exon10:c.C1586T:p.A529V,														hom-280.78-9
312	nonsynonymous SNV	1	chrIV	12363191	12363191	G	A	ccr-4	:NM_001028436:exon2:c.G218A:p.R73Q,:NM_069954:exon2:c.G197A:p.R66Q,:NM_001028437:exon1:c.G170A:p.R57Q,														hom-302.77-10
313	nonsynonymous SNV	1	chrIV	8675325	8675325	G	A	cdh-5	:NM_069085:exon20:c.G4036A:p.D1346N,cdh-5:NM_069086:exon19:c.G3604A:p.D1202N,															hom-204.80-7
314	nonsynonymous SNV	1	chrIV	3502301	3502301	G	A	ceh-53	ceh-53:NM_067960:exon1:c.G166A:p.G56R,															hom-90.03-4
315	nonsynonymous SNV	1	chrII	10805393	10805393	C	T	ceh-62	ceh-62:NM_063925:exon1:c.C59T:p.S20F,														hom-230.78-9
316	nonsynonymous SNV	1	chrIV	2836191	2836191	G	A	clec-82	:NM_001028336:exon3:c.G235A:p.A79T,clec-82:NM_001028337:exon2:c.G133A:p.A45T,															hom-194.77-12
317	nonsynonymous SNV	1	chrII	5831792	5831792	C	T	col-74	col-74:NM_062758:exon2:c.C758T:p.A253V,														hom-503.77-16
318	nonsynonymous SNV	1	chrI	2687028	2687028	G	A	cpz-1	cpz-1:NM_058622:exon5:c.C593T:p.T198I,															hom-205.79-8
319	nonsynonymous SNV	1	chrIV	166725	166725	G	A	cutl-24	cutl-24:NM_001028279:exon4:c.G448A:p.A150T,cutl-24:NM_001129337:exon4:c.G442A:p.A148T,cutl-24:NM_001028278:exon4:c.G442A:p.A148T,															hom-236.77-11
320	nonsynonymous SNV	1	chrI	8273417	8273417	G	A	cutl-8	cutl-8:NM_001263792:exon8:c.G1213A:p.A405T,														hom-206.80-7
321	nonsynonymous SNV	1	chrV	61656	61656	G	A	cyp-29A3	cyp-29A3:NM_070729:exon6:c.G850A:p.D284N,															hom-243.78-9
322	nonsynonymous SNV	1	chrV	3966908	3966908	G	A	cyp-34A8	cyp-34A8:NM_071701:exon3:c.C796T:p.L266F,														hom-358.77-12
323	nonsynonymous SNV	1	chrX	1482761	1482761	G	A	D1005.1	D1005.1:NM_075879:exon6:c.G2476A:p.A826T,														hom-231.78-8
324	nonsynonymous SNV	1	chrI	5864549	5864549	G	A	dhhc-3	dhhc-3:NM_059301:exon1:c.C122T:p.S41L,														hom-334.77-11
325	nonsynonymous SNV	1	chrV	2769105	2769105	C	T	dhs-15	dhs-15:NM_071353:exon3:c.G335A:p.G112D,														hom-379.77-12
326	nonsynonymous SNV	1	chrII	11628264	11628264	C	T	DIN-1	:NM_001267377:exon4:c.G577A:p.E193K,:NM_182101:exon10:c.G1711A:p.E571K,:NM_064083:exon9:c.G1756A:p.E586K,:NM_064084:exon9:c.G1756A:p.E586K,:NM_001026897:exon5:c.G838A:p.E280K,															hom-78.28-3
327	nonsynonymous SNV	1	chrV	9612722	9612722	G	A	dop-2	dop-2:NM_001269197:exon9:c.G1249A:p.G417R,dop-2:NM_001028877:exon9:c.G1222A:p.G408R,dop-2:NM_001269198:exon9:c.G904A:p.G302R,dop-2:NM_001028876:exon8:c.G817A:p.G273R,														hom-394.77-13
328	nonsynonymous SNV	1	chrIII	2468073	2468073	C	T	E02H9.9	E02H9.9:NM_065162:exon2:c.G154A:p.D52N,														hom-547.77-19
329	nonsynonymous SNV	1	chrV	6143258	6143258	G	A	exp-2	exp-2:NM_001028620:exon8:c.G1388A:p.G463E,exp-2:NM_001028621:exon8:c.G1361A:p.G454E,exp-2:NM_001028619:exon7:c.G1328A:p.G443E,exp-2:NM_001028618:exon6:c.G1265A:p.G422E,														hom-290.77-10
330	nonsynonymous SNV	1	chrV	9230252	9230252	G	A	F07C3.3	F07C3.3:NM_072990:exon9:c.C1528T:p.L510F,														hom-765.77-26
331	nonsynonymous SNV	1	chrV	12022100	12022100	G	A	F10C2.3	F10C2.3:NM_073614:exon4:c.G535A:p.D179N,														hom-521.77-16
332	nonsynonymous SNV	1	chrX	11168951	11168951	G	A	F13D2.1	F13D2.1:NM_001277041:exon19:c.C2236T:p.L746F,F13D2.1:NM_001277040:exon19:c.C2170T:p.L724F,														hom-553.77-19
333	nonsynonymous SNV	1	chrIV	10889710	10889710	G	A	F13E9.15	F13E9.15:NM_001083208:exon1:c.C140T:p.P47L,														hom-198.80-7
334	nonsynonymous SNV	1	chrII	2407292	2407292	G	A	F16G10.15	F16G10.15:NM_061868:exon1:c.C395T:p.S132F,														hom-306.77-10
335	nonsynonymous SNV	1	chrIV	12328449	12328449	G	A	F19B6.3	F19B6.3:NM_069946:exon3:c.G1013A:p.R338K,															hom-135.90-5
336	nonsynonymous SNV	1	chrIII	4911006	4911006	G	A	F26F4.9	:NM_065630:exon4:c.C383T:p.S128L,															hom-166.84-6
337	nonsynonymous SNV	1	chrI	11725572	11725572	G	A	F35E2.9	F35E2.9:NM_060586:exon2:c.C458T:p.P153L,														hom-291.77-10
338	nonsynonymous SNV	1	chrX	4848150	4848150	C	T	F39C12.1	F39C12.1:NM_076424:exon14:c.G3467A:p.R1156H,															hom-78.94-6
339	nonsynonymous SNV	1	chrV	13592357	13592357	G	A	F53F4.3	F53F4.3:NM_073966:exon2:c.G176A:p.G59E,														hom-343.77-12
340	nonsynonymous SNV	1	chrV	15811192	15811192	G	A	F54B8.1	F54B8.1:NM_074545:exon3:c.G334A:p.G112S,														hom-342.77-11
341	nonsynonymous SNV	1	chrIII	13050769	13050769	C	T	F54F12.1	F54F12.1:NM_067308:exon5:c.G2839A:p.E947K,														hom-476.77-15
342	nonsynonymous SNV	1	chrI	4850473	4850473	G	A	F57C9.1	:NM_059063:exon7:c.G920A:p.R307Q,F57C9.1:NM_059062:exon6:c.G890A:p.R297Q,F57C9.1:NM_001262804:exon6:c.G860A:p.R287Q,															hom-291.77-11
343	nonsynonymous SNV	1	chrV	11960186	11960186	G	A	F58H1.5	F58H1.5:NM_073599:exon2:c.G247A:p.V83I,														hom-518.77-17
344	nonsynonymous SNV	1	chrV	17667011	17667011	G	A	F59A1.12	F59A1.12:NM_075070:exon3:c.C391T:p.L131F,														hom-201.80-7
345	nonsynonymous SNV	1	chrV	18125734	18125734	G	A	fbxa-210	fbxa-210:NM_001269855:exon1:c.G44A:p.R15Q,:NM_001269854:exon2:c.G62A:p.R21Q,														hom-244.78-8
346	nonsynonymous SNV	1	chrV	18319321	18319321	A	T	fbxb-119	fbxb-119:NM_075185:exon3:c.A535T:p.M179L,														hom-274.78-9
347	nonsynonymous SNV	1	chrI	14890479	14890479	C	T	frm-1	frm-1:NM_061199:exon7:c.G4414A:p.A1472T,frm-1:NM_001026695:exon8:c.G4447A:p.A1483T,frm-1:NM_061200:exon7:c.G4414A:p.A1472T,														hom-31.74-2
348	nonsynonymous SNV	13	chrI	13985037	13985037	A	G	gadr-5	gadr-5:NM_001265336:exon5:c.A526G:p.K176E,gadr-5:NM_001265335:exon5:c.A526G:p.K176E,								hom-312.77-10						hom-478.77-15
349	nonsynonymous SNV	13	chrII	13090027	13090027	T	A	gcn-2	gcn-2:NM_001267441:exon9:c.T4602A:p.D1534E,gcn-2:NM_001267442:exon9:c.T4602A:p.D1534E,								hom-172.84-6						hom-263.77-11
350	nonsynonymous SNV	1	chrX	2414197	2414197	G	A	glr-7	glr-7:NM_076040:exon11:c.C1876T:p.P626S,														hom-171.84-6
351	nonsynonymous SNV	1	chrX	11114883	11114883	G	A	grd-1	grd-1:NM_001029673:exon12:c.G3033A:p.M1011I,grd-1:NM_001029672:exon12:c.G2964A:p.M988I,														hom-334.77-11
352	nonsynonymous SNV	1	chrV	20825833	20825833	G	A	grl-14	grl-14:NM_001270026:exon1:c.G184A:p.E62K,grl-14:NM_001270028:exon1:c.G184A:p.E62K,grl-14:NM_001270027:exon1:c.G184A:p.E62K,														hom-278.78-9
353	nonsynonymous SNV	1	chrII	12871829	12871829	C	T	gsy-1	gsy-1:NM_064335:exon5:c.G1140A:p.M380I,															hom-169.80-7
354	nonsynonymous SNV	1	chrI	9991613	9991613	A	G	hpo-24	hpo-24:NM_060242:exon5:c.A1604G:p.N535S,														hom-443.77-15
355	nonsynonymous SNV	1	chrX	2306655	2306655	G	A	hum-6	hum-6:NM_076019:exon10:c.G2494A:p.E832K,														hom-795.77-24
356	nonsynonymous SNV	1	chrII	8218074	8218074	C	T	IFG-1	:NM_001136347:exon1:c.C286T:p.P96S,:NM_001027089:exon4:c.C628T:p.P210S,:NM_001027088:exon4:c.C628T:p.P210S,															hom-366.77-14
357	nonsynonymous SNV	1	chrIII	9049496	9049496	C	T	ikke-1	:NM_066601:exon3:c.G976A:p.E326K,:NM_181899:exon3:c.G976A:p.E326K,ikke-1:NM_001027537:exon3:c.G976A:p.E326K,:NM_181898:exon3:c.G976A:p.E326K,														hom-456.77-17
358	nonsynonymous SNV	1	chrI	7950375	7950375	G	A	jph-1	jph-1:NM_059792:exon3:c.C491T:p.S164L,														hom-481.77-16
359	nonsynonymous SNV	1	chrX	2503240	2503240	G	A	K02E10.7	K02E10.7:NM_076055:exon7:c.C958T:p.P320S,														hom-384.77-13
360	nonsynonymous SNV	1	chrI	14253877	14253877	G	A	K04H8.2	K04H8.2:NM_061089:exon5:c.G748A:p.D250N,														hom-369.77-12
361	nonsynonymous SNV	1	chrV	3234654	3234654	G	A	K08D9.6	K08D9.6:NM_071484:exon1:c.C232T:p.L78F,															hom-258.78-8
362	nonsynonymous SNV	1	chrX	3279457	3279457	C	A	K09C4.10	K09C4.10:NM_076163:exon4:c.G391T:p.V131L,														hom-249.79-8
363	nonsynonymous SNV	1	chrV	836625	836625	C	T	K09C6.7	:NM_001269062:exon6:c.G1313A:p.R438Q,K09C6.7:NM_001269063:exon6:c.G1313A:p.R438Q,														hom-297.77-10
364	nonsynonymous SNV	1	chrI	5093033	5093033	G	A	kin-32	:NM_170854:exon10:c.G2432A:p.S811N,kin-32:NM_170855:exon8:c.G2225A:p.S742N,														hom-276.78-9
365	nonsynonymous SNV	1	chrII	10014510	10014510	C	T	lec-2	:NM_063764:exon2:c.G1264A:p.V422I,														hom-586.77-18
366	nonsynonymous SNV	1	chrI	5261184	5261184	G	A	let-363	let-363:NM_059151:exon29:c.G7096A:p.D2366N,let-363:NM_059148:exon29:c.G7105A:p.D2369N,														hom-293.77-10
367	nonsynonymous SNV	1	chrX	865693	865693	G	A	lgl-1	lgl-1:NM_075768:exon13:c.C2600T:p.S867L,														hom-169.84-5
368	nonsynonymous SNV	1	chrII	7683225	7683225	C	T	lin-26	lin-26:NM_001026921:exon2:c.C757T:p.P253S,														hom-250.78-9
369	nonsynonymous SNV	1	chrV	3705962	3705962	G	A	lin-40	:NM_071631:exon3:c.G836A:p.G279D,lin-40:NM_182323:exon3:c.G836A:p.G279D,:NM_182324:exon3:c.G836A:p.G279D,:NM_071630:exon3:c.G836A:p.G279D,														hom-440.77-17
370	nonsynonymous SNV	1	chrII	10119753	10119753	T	G	lov-1	lov-1:NM_063783:exon7:c.A1339C:p.T447P,															hom-277.77-10
371	nonsynonymous SNV	1	chrX	5165834	5165834	G	A	mans-3	mans-3:NM_076476:exon3:c.G361A:p.G121S,														hom-290.77-10
372	nonsynonymous SNV	13	chrV	6956711	6956711	T	C	mec-1	:NM_001129535:exon1:c.T92C:p.L31P,:NM_001028945:exon1:c.T92C:p.L31P,:NM_171478:exon1:c.T92C:p.L31P,:NM_171477:exon1:c.T92C:p.L31P,:NM_001129534:exon1:c.T92C:p.L31P,:NM_001028946:exon1:c.T92C:p.L31P,:NM_001028950:exon1:c.T92C:p.L31P,								hom-861.77-9						hom-1606.77-15
373	nonsynonymous SNV	13	chrV	6956743	6956743	C	G	mec-1	:NM_001129535:exon1:c.C124G:p.R42G,:NM_001028945:exon1:c.C124G:p.R42G,:NM_171478:exon1:c.C124G:p.R42G,:NM_171477:exon1:c.C124G:p.R42G,:NM_001129534:exon1:c.C124G:p.R42G,:NM_001028946:exon1:c.C124G:p.R42G,:NM_001028950:exon1:c.C124G:p.R42G,								hom-861.77-10						hom-1606.77-17
374	nonsynonymous SNV	13	chrV	6956744	6956744	G	C	mec-1	:NM_001129535:exon1:c.G125C:p.R42P,:NM_001028945:exon1:c.G125C:p.R42P,:NM_171478:exon1:c.G125C:p.R42P,:NM_171477:exon1:c.G125C:p.R42P,:NM_001129534:exon1:c.G125C:p.R42P,:NM_001028946:exon1:c.G125C:p.R42P,:NM_001028950:exon1:c.G125C:p.R42P,								hom-861.77-10						hom-1606.77-18
375	nonsynonymous SNV	1	chrV	6960601	6960601	C	T	mec-1	:NM_171477:exon14:c.C2797T:p.P933S,:NM_001129534:exon13:c.C2831T:p.A944V,:NM_001028945:exon14:c.C2785T:p.P929S,:NM_171478:exon14:c.C2785T:p.P929S,:NM_001028946:exon14:c.C2761T:p.P921S,:NM_001028950:exon14:c.C2794T:p.P932S,mec-1:NM_001028949:exon6:c.C1588T:p.P530S,:NM_001028947:exon12:c.C2638T:p.P880S,:NM_001028948:exon11:c.C2230T:p.P744S,															hom-258.77-9
376	nonsynonymous SNV	1	chrV	11572159	11572159	G	A	nhr-101	nhr-101:NM_001047676:exon8:c.G1031A:p.S344N,														hom-174.84-6
377	nonsynonymous SNV	1	chrI	5741199	5741199	G	A	nhr-266	nhr-266:NM_059270:exon4:c.G2548A:p.A850T,														hom-222.78-8
378	nonsynonymous SNV	1	chrIV	9881201	9881201	G	A	nhr-4	nhr-4:NM_069374:exon7:c.G1169A:p.C390Y,														hom-291.77-10
379	nonsynonymous SNV	1	chrX	10199393	10199393	G	A	nucb-1	nucb-1:NM_171763:exon6:c.G968A:p.R323H,nucb-1:NM_171970:exon6:c.G968A:p.R323H,														hom-695.77-22
380	nonsynonymous SNV	5	chrIII	7363354	7363354	A	G	numr-1	numr-1:NM_066226:exon1:c.T46C:p.F16L,									hom-32.74-2					hom-132.03-4
381	nonsynonymous SNV	1	chrV	9021611	9021611	G	A	oac-41	oac-41:NM_072933:exon3:c.C326T:p.T109M,														hom-258.78-9
382	nonsynonymous SNV	1	chrV	19220886	19220886	G	A	oac-49	oac-49:NM_075335:exon7:c.G1237A:p.D413N,															hom-175.84-6
383	nonsynonymous SNV	1	chrIII	6733450	6733450	C	T	odr-4	odr-4:NM_066076:exon5:c.C1043T:p.P348L,:NM_001027644:exon6:c.C1127T:p.P376L,:NM_001027643:exon6:c.C1133T:p.P378L,															hom-328.77-12
384	nonsynonymous SNV	1	chrIV	12387880	12387880	G	A	oig-7	oig-7:NM_069963:exon7:c.C1154T:p.T385I,														hom-395.77-13
385	nonsynonymous SNV	1	chrIV	3551615	3551615	G	A	osm-9	osm-9:NM_067971:exon13:c.C2579T:p.P860L,														hom-422.77-15
386	nonsynonymous SNV	1	chrV	8392580	8392580	C	T	pho-6	pho-6:NM_072766:exon6:c.G956A:p.S319N,															hom-150.80-7
387	nonsynonymous SNV	1	chrI	2908056	2908056	G	A	pme-1	pme-1:NM_058671:exon9:c.C2687T:p.T896I,															hom-257.78-9
388	nonsynonymous SNV	1	chrI	162410	162410	C	T	ptr-11	ptr-11:NM_058286:exon11:c.G1697A:p.G566E,															hom-60.28-3
389	nonsynonymous SNV	1	chrIV	246308	246308	G	A	R02D3.1	R02D3.1:NM_067483:exon2:c.G164A:p.R55H,															hom-168.79-8
390	nonsynonymous SNV	1	chrI	8593469	8593469	G	A	R05D11.9	R05D11.9:NM_059923:exon3:c.G349A:p.D117N,															hom-134.90-5
391	nonsynonymous SNV	1	chrV	13933677	13933677	G	A	R10D12.1	R10D12.1:NM_074055:exon3:c.C718T:p.R240W,														hom-238.78-8
392	nonsynonymous SNV	13	chrIII	7214114	7214114	A	C	R151.2	R151.2:NM_066186:exon3:c.A583C:p.S195R,:NM_066185:exon4:c.A760C:p.S254R,:NM_001027557:exon5:c.A967C:p.S323R,:NM_066184:exon3:c.A586C:p.S196R,								hom-163.84-6						hom-360.77-13
393	nonsynonymous SNV	1	chrIII	10844266	10844266	C	T	R17.2	R17.2:NM_066987:exon3:c.G437A:p.R146K,														hom-378.77-12
394	nonsynonymous SNV	1	chrIII	4188599	4188599	G	A	R74.2	R74.2:NM_065437:exon2:c.G323A:p.R108K,															hom-73.28-3
395	nonsynonymous SNV	1	chrII	8323319	8323319	C	T	ran-3	ran-3:NM_063352:exon5:c.G1459A:p.E487K,															hom-189.84-6
396	nonsynonymous SNV	1	chrI	6711578	6711578	G	A	rmd-5	rmd-5:NM_059520:exon3:c.G251A:p.R84K,															hom-47.18-4
397	nonsynonymous SNV	1	chrIV	16999620	16999620	G	A	rom-4	:NM_001083250:exon7:c.G755A:p.G252D,:NM_001047548:exon7:c.G755A:p.G252D,														hom-243.78-8
398	nonsynonymous SNV	1	chrIV	16995931	16995931	G	A	rom-4	:NM_001083250:exon2:c.G97A:p.D33N,:NM_001047548:exon2:c.G97A:p.D33N,														hom-269.78-9
399	nonsynonymous SNV	1	chrIII	12687317	12687317	C	T	rsp-3	rsp-3:NM_067248:exon2:c.G442A:p.D148N,														hom-203.79-8
400	nonsynonymous SNV	1	chrV	17327036	17327036	G	A	sdz-16	sdz-16:NM_074985:exon3:c.C542T:p.S181F,														hom-298.77-10
401	nonsynonymous SNV	1	chrV	11769449	11769449	G	A	sel-11	sel-11:NM_073568:exon6:c.G1633A:p.E545K,														hom-501.77-17
402	nonsynonymous SNV	1	chrV	11734857	11734857	G	A	spe-42	spe-42:NM_182413:exon11:c.C1577T:p.S526L,														hom-544.77-18
403	nonsynonymous SNV	1	chrIV	8892379	8892379	G	A	spr-2	spr-2:NM_001026161:exon3:c.G793A:p.E265K,spr-2:NM_001026162:exon3:c.G796A:p.E266K,															hom-320.78-8
404	nonsynonymous SNV	1	chrV	7681936	7681936	A	C	sre-11	sre-11:NM_182415:exon5:c.T1007G:p.V336G,														hom-900.77-29
405	nonsynonymous SNV	1	chrI	8257315	8257315	G	A	sre-23	sre-23:NM_059846:exon6:c.C749T:p.T250I,														hom-364.77-13
406	nonsynonymous SNV	1	chrV	14244568	14244568	G	A	sre-7	sre-7:NM_074121:exon2:c.G277A:p.D93N,														hom-411.77-11
407	nonsynonymous SNV	1	chrV	4078584	4078584	G	A	srh-211	srh-211:NM_071736:exon2:c.C478T:p.P160S,														hom-40.74-2
408	nonsynonymous SNV	1	chrV	15238008	15238008	G	A	srw-12	srw-12:NM_074368:exon2:c.C574T:p.P192S,														hom-478.77-16
409	nonsynonymous SNV	1	chrV	16424288	16424288	G	A	srw-29	srw-29:NM_074750:exon1:c.C200T:p.A67V,														hom-400.77-14
410	nonsynonymous SNV	1	chrV	2752362	2752362	C	T	srx-26	srx-26:NM_071346:exon2:c.G119A:p.G40E,														hom-308.77-10
411	nonsynonymous SNV	13	chrX	16817042	16817042	T	C	sto-5	:NM_001029482:exon5:c.A868G:p.K290E,:NM_001029483:exon5:c.A868G:p.K290E,								hom-108.03-4						hom-370.77-12
412	nonsynonymous SNV	1	chrV	5029497	5029497	G	A	swt-7	swt-7:NM_071948:exon5:c.C608T:p.P203L,														hom-288.77-10
413	nonsynonymous SNV	1	chrIII	4690408	4690408	G	A	T04A8.5	T04A8.5:NM_065557:exon2:c.G475A:p.E159K,															hom-109.03-4
414	nonsynonymous SNV	1	chrV	11746470	11746470	G	A	T04F3.1	T04F3.1:NM_001269435:exon6:c.G3880A:p.D1294N,T04F3.1:NM_001269434:exon7:c.G4081A:p.D1361N,														hom-383.77-14
415	nonsynonymous SNV	1	chrV	16464865	16464865	G	A	T08G3.7	T08G3.7:NM_074763:exon5:c.G1724A:p.G575E,														hom-579.77-18
416	nonsynonymous SNV	1	chrV	15460985	15460985	G	A	T23F1.5	T23F1.5:NM_074447:exon5:c.C2606T:p.A869V,														hom-601.77-19
417	nonsynonymous SNV	1	chrI	6443553	6443553	G	A	T23H2.3	T23H2.3:NM_001037891:exon5:c.C1601T:p.P534L,															hom-118.90-5
418	nonsynonymous SNV	1	chrI	9960638	9960638	G	A	tag-179	tag-179:NM_060233:exon5:c.C1129T:p.L377F,															hom-107.94-5
419	nonsynonymous SNV	1	chrIII	10369743	10369743	G	A	tbc-8	:NM_001268143:exon7:c.G1030A:p.A344T,tbc-8:NM_001268144:exon3:c.G346A:p.A116T,															hom-141.84-6
420	nonsynonymous SNV	1	chrII	6093733	6093733	T	C	tpp-2	tpp-2:NM_062820:exon9:c.A3244G:p.I1082V,														hom-332.77-12
421	nonsynonymous SNV	13	chrI	7301404	7301404	C	G	ttx-7	ttx-7:NM_001128982:exon6:c.G608C:p.G203A,ttx-7:NM_001128981:exon6:c.G617C:p.G206A,								hom-137.90-5						hom-472.77-16
422	nonsynonymous SNV	1	chrX	8845215	8845215	G	A	ubc-23	ubc-23:NM_077097:exon3:c.G452A:p.R151Q,														hom-308.77-10
423	nonsynonymous SNV	1	chrI	3800247	3800247	G	A	unc-11	:NM_001025845:exon6:c.C1294T:p.H432Y,unc-11:NM_058829:exon3:c.C250T:p.H84Y,:NM_058826:exon7:c.C1414T:p.H472Y,:NM_058828:exon7:c.C1258T:p.H420Y,:NM_058827:exon8:c.C1627T:p.H543Y,:NM_001025843:exon6:c.C1294T:p.H432Y,														hom-136.85-6
424	nonsynonymous SNV	1	chrIV	5995502	5995502	G	A	unc-44	unc-44:NM_001026097:exon16:c.G12841A:p.D4281N,														hom-748.77-21
425	nonsynonymous SNV	1	chrIII	10530009	10530009	A	T	unc-49	unc-49:NM_001027610:exon17:c.A2457T:p.K819N,															hom-33.74-2
426	nonsynonymous SNV	1	chrV	20894120	20894120	G	A	unc-80	unc-80:NM_001270032:exon28:c.G6215A:p.G2072E,unc-80:NM_001270033:exon24:c.G5906A:p.G1969E,unc-80:NM_001136423:exon26:c.G6011A:p.G2004E,unc-80:NM_001028669:exon25:c.G6038A:p.G2013E,unc-80:NM_001028668:exon27:c.G6101A:p.G2034E,														hom-751.77-25
427	nonsynonymous SNV	1	chrIV	7433241	7433241	G	A	unc-82	:NM_001268369:exon6:c.G1057A:p.E353K,:NM_001268367:exon6:c.G1057A:p.E353K,:NM_001268368:exon6:c.G1057A:p.E353K,:NM_068785:exon6:c.G1057A:p.E353K,:NM_001268366:exon6:c.G1057A:p.E353K,:NM_001268365:exon11:c.G1774A:p.E592K,:NM_068784:exon6:c.G1057A:p.E353K,														hom-525.77-16
428	nonsynonymous SNV	1	chrV	148833	148833	C	T	W03F9.4	W03F9.4:NM_070744:exon4:c.G1402A:p.E468K,														hom-476.77-16
429	nonsynonymous SNV	1	chrI	3369508	3369508	G	A	W05F2.6	W05F2.6:NM_058750:exon3:c.G520A:p.G174S,															hom-105.03-4
430	nonsynonymous SNV	1	chrX	6267978	6267978	G	A	W05H9.2	W05H9.2:NM_076648:exon3:c.G544A:p.D182N,														hom-522.77-17
431	nonsynonymous SNV	1	chrIII	642585	642585	G	A	W06E11.1	W06E11.1:NM_064828:exon2:c.G328A:p.D110N,															hom-406.77-15
432	nonsynonymous SNV	1	chrX	2019578	2019578	C	T	Y102A11A.3	Y102A11A.3:NM_075971:exon3:c.C314T:p.A105V,															hom-164.80-7
433	nonsynonymous SNV	1	chrIV	15964269	15964269	G	A	Y105C5B.17	Y105C5B.17:NM_070505:exon4:c.G479A:p.G160D,															hom-125.90-5
434	nonsynonymous SNV	1	chrV	18785143	18785143	G	A	Y17D7B.3	Y17D7B.3:NM_075269:exon5:c.C563T:p.S188F,														hom-186.80-7
435	nonsynonymous SNV	1	chrV	4166095	4166095	G	A	Y45G5AM.3	Y45G5AM.3:NM_071758:exon2:c.G632A:p.C211Y,															hom-90.94-5
436	nonsynonymous SNV	1	chrV	1214002	1214002	G	A	Y50D4A.1	Y50D4A.1:NM_001047732:exon3:c.G656A:p.G219E,:NM_001047731:exon6:c.G1049A:p.G350E,															hom-32.74-2
437	nonsynonymous SNV	1	chrV	14780743	14780743	G	A	Y50E8A.10	Y50E8A.10:NM_074246:exon4:c.G425A:p.S142N,														hom-273.77-10
438	nonsynonymous SNV	1	chrIII	3130361	3130361	C	T	Y53G8B.1	Y53G8B.1:NM_065261:exon4:c.C322T:p.P108S,														hom-353.77-13
439	nonsynonymous SNV	1	chrIV	2763374	2763374	G	A	Y54G2A.38	Y54G2A.38:NM_001028332:exon6:c.G884A:p.G295E,															hom-200.80-7
440	nonsynonymous SNV	1	chrIV	2530050	2530050	C	T	Y69A2AR.16	Y69A2AR.16:NM_067815:exon17:c.C3307T:p.R1103C,														hom-42.74-2
441	nonsynonymous SNV	1	chrV	3193751	3193751	C	T	Y73C8B.2	Y73C8B.2:NM_071478:exon4:c.G689A:p.G230D,														hom-224.78-9
442	nonsynonymous SNV	1	chrV	8009142	8009142	G	A	Y97E10AR.4	Y97E10AR.4:NM_072659:exon4:c.C815T:p.A272V,														hom-375.77-13
443	nonsynonymous SNV	1	chrIV	4964101	4964101	G	A	Y9C9A.1	Y9C9A.1:NM_068283:exon1:c.G181A:p.A61T,														hom-724.77-23
444	nonsynonymous SNV	1	chrI	8530610	8530610	G	A	zhp-3	zhp-3:NM_001263873:exon4:c.C569T:p.P190L,zhp-3:NM_001263872:exon4:c.C569T:p.P190L,															hom-245.78-9
445	nonsynonymous SNV	1	chrX	410689	410689	G	A	ZK1193.2	ZK1193.2:NM_075697:exon11:c.C2320T:p.P774S,														hom-329.77-12
446	nonsynonymous SNV	1	chrV	9266304	9266304	C	T	ZK682.2	ZK682.2:NM_072998:exon1:c.G82A:p.E28K,															hom-112.03-4
447	nonsynonymous SNV	1	chrIV	10866651	10866651	G	A		:NM_001276849:exon2:c.C119T:p.A40V,:NM_069614:exon2:c.C119T:p.A40V,														hom-302.77-12
448	nonsynonymous SNV	1	chrIV	12123322	12123322	C	T	aly-3	aly-3:NM_001083228:exon1:c.C31T:p.L11F,																			hom-350.77-13
449	nonsynonymous SNV	1	chrV	19043524	19043524	G	A	asp-15	asp-15:NM_171585:exon2:c.C835T:p.L279F,																				hom-139.82-7
450	nonsynonymous SNV	1	chrIV	17270278	17270278	G	A	ATGP-1	:NM_070663:exon4:c.G547A:p.V183I,																			hom-239.78-9
451	nonsynonymous SNV	1	chrI	5965779	5965779	C	T	B0207.1	B0207.1:NM_059321:exon2:c.C674T:p.T225I,																			hom-164.84-6
452	nonsynonymous SNV	1	chrI	10072982	10072982	G	A	B0379.7	B0379.7:NM_170916:exon2:c.C989T:p.A330V,																				hom-284.77-11
453	nonsynonymous SNV	1	chrIII	4759854	4759854	G	T	B0393.4	B0393.4:NM_065580:exon9:c.C2326A:p.H776N,																			hom-137.85-6
454	nonsynonymous SNV	1	chrV	430734	430734	G	A	B0554.4	B0554.4:NM_070797:exon3:c.G359A:p.C120Y,																				hom-417.77-16
455	nonsynonymous SNV	1	chrI	4534784	4534784	C	T	bet-1	bet-1:NM_182079:exon1:c.G16A:p.G6R,:NM_058983:exon1:c.G16A:p.G6R,																			hom-277.78-9
456	nonsynonymous SNV	1	chrII	9373562	9373562	G	A	C06C3.4	C06C3.4:NM_063595:exon1:c.G25A:p.V9I,																			hom-72.10-4
457	nonsynonymous SNV	1	chrII	9870637	9870637	G	A	C08H9.13	C08H9.13:NM_063730:exon4:c.C308T:p.T103M,																			hom-344.77-15
458	nonsynonymous SNV	1	chrIV	8864409	8864409	C	T	C09G9.1	C09G9.1:NM_069135:exon2:c.G50A:p.G17D,:NM_001276828:exon2:c.G50A:p.G17D,:NM_001276829:exon2:c.G50A:p.G17D,																			hom-165.84-6
459	nonsynonymous SNV	1	chrIII	6624535	6624535	G	A	C13B9.3	C13B9.3:NM_066062:exon2:c.C290T:p.P97L,																				hom-251.78-9
460	nonsynonymous SNV	1	chrX	10221603	10221603	C	T	C14H10.3	C14H10.3:NM_001129637:exon9:c.G1973A:p.R658K,:NM_001129636:exon11:c.G2177A:p.R726K,																				hom-260.77-10
461	nonsynonymous SNV	1	chrX	10222394	10222394	G	A	C14H10.3	C14H10.3:NM_001129637:exon7:c.C1295T:p.S432F,:NM_001129636:exon9:c.C1499T:p.S500F,																				hom-289.77-10
462	nonsynonymous SNV	1	chrII	4233485	4233485	G	A	C16A11.10	C16A11.10:NM_001267158:exon5:c.G859A:p.D287N,																			hom-133.84-6
463	nonsynonymous SNV	1	chrII	6320331	6320331	G	A	C32D5.3	C32D5.3:NM_062868:exon4:c.C559T:p.P187S,																			hom-291.77-10
464	nonsynonymous SNV	1	chrI	10824780	10824780	C	T	C35E7.5	:NM_060429:exon2:c.C1301T:p.P434L,C35E7.5:NM_182085:exon2:c.C1301T:p.P434L,																			hom-142.84-6
465	nonsynonymous SNV	1	chrIV	12273469	12273469	G	A	C42C1.4	:NM_001027888:exon5:c.C1633T:p.L545F,																				hom-282.77-10
466	nonsynonymous SNV	1	chrIII	5063662	5063662	G	A	C45G9.4	C45G9.4:NM_065675:exon4:c.G759A:p.M253I,																				hom-41.28-3
467	nonsynonymous SNV	1	chrIV	8651509	8651509	C	T	C49C8.2	C49C8.2:NM_069081:exon2:c.C290T:p.T97I,																			hom-316.77-12
468	nonsynonymous SNV	1	chrIV	12370553	12370553	G	A	CCR-4	:NM_001028436:exon8:c.G1793A:p.G598E,:NM_069954:exon8:c.G1772A:p.G591E,:NM_001136405:exon5:c.G1985A:p.G662E,:NM_001028437:exon7:c.G1745A:p.G582E,																				hom-324.77-13
469	nonsynonymous SNV	1	chrII	10562296	10562296	G	A	cdc-48.1	cdc-48.1:NM_063872:exon2:c.C757T:p.P253S,																			hom-295.77-12
470	nonsynonymous SNV	1	chrX	1482848	1482848	G	A	D1005.1	D1005.1:NM_075879:exon6:c.G2563A:p.A855T,																				hom-221.78-9
471	nonsynonymous SNV	1	chrII	8679247	8679247	T	G	D2085.5	D2085.5:NM_001267241:exon1:c.A1C:p.M1L,D2085.5:NM_001267244:exon1:c.A1C:p.M1L,																			hom-205.80-7
472	nonsynonymous SNV	1	chrV	211653	211653	G	A	DC2.5	DC2.5:NM_070754:exon3:c.C140T:p.T47M,																			hom-519.77-17
473	nonsynonymous SNV	1	chrII	8885239	8885239	G	A	ddx-19	:NM_063490:exon3:c.G140A:p.S47N,ddx-19:NM_001267257:exon2:c.G47A:p.S16N,:NM_063492:exon3:c.G140A:p.S47N,:NM_063491:exon3:c.G140A:p.S47N,																			hom-252.78-9
474	nonsynonymous SNV	1	chrIV	8636294	8636294	C	T	DGK-4	:NM_069075:exon13:c.C2368T:p.P790S,																			hom-233.78-8
475	nonsynonymous SNV	1	chrIII	10979688	10979688	C	T	dhc-4	dhc-4:NM_067006:exon22:c.C5417T:p.S1806F,																				hom-182.79-8
476	nonsynonymous SNV	1	chrIV	4802168	4802168	C	T	dpf-7	dpf-7:NM_171329:exon1:c.G373A:p.A125T,:NM_171328:exon1:c.G373A:p.A125T,																			hom-260.77-10
477	nonsynonymous SNV	1	chrI	8602335	8602335	G	A	edc-3	edc-3:NM_059927:exon2:c.G143A:p.R48H,																				hom-160.80-7
478	nonsynonymous SNV	1	chrI	5284645	5284645	C	T	erm-1	:NM_059158:exon11:c.G1648A:p.G550R,erm-1:NM_059159:exon11:c.G1651A:p.G551R,																			hom-56.28-3
479	nonsynonymous SNV	1	chrI	12943940	12943940	G	A	F08A8.2	F08A8.2:NM_060861:exon3:c.G712A:p.G238R,																				hom-39.41-3
480	nonsynonymous SNV	3	chrII	7123956	7123956	A	G	F10E7.2	F10E7.2:NM_063074:exon4:c.A335G:p.D112G,																				het-31.77-10
481	nonsynonymous SNV	1	chrII	6255187	6255187	G	A	F13H8.5	F13H8.5:NM_001267183:exon2:c.C403T:p.P135S,F13H8.5:NM_001267184:exon2:c.C403T:p.P135S,																			hom-220.78-8
482	nonsynonymous SNV	1	chrI	9266963	9266963	C	T	F14B4.1	F14B4.1:NM_060073:exon13:c.G1870A:p.E624K,																			hom-255.78-9
483	nonsynonymous SNV	1	chrII	12476658	12476658	G	A	F15A4.8	F15A4.8:NM_001267415:exon7:c.C1321T:p.P441S,:NM_064259:exon7:c.C1321T:p.P441S,:NM_182152:exon8:c.C1363T:p.P455S,																				hom-390.77-15
484	nonsynonymous SNV	1	chrII	9896169	9896169	G	A	F26C11.1	F26C11.1:NM_063736:exon4:c.G409A:p.D137N,																			hom-310.77-11
485	nonsynonymous SNV	1	chrIV	7618863	7618863	C	T	F45E4.18	F45E4.18:NM_068835:exon20:c.C6889T:p.P2297S,																			hom-276.78-9
486	nonsynonymous SNV	1	chrIV	3998399	3998399	C	T	F47C12.8	F47C12.8:NM_068056:exon2:c.G154A:p.D52N,																			hom-387.77-6
487	nonsynonymous SNV	1	chrI	10787579	10787579	C	T	F55A3.7	F55A3.7:NM_060419:exon2:c.G71A:p.G24E,																			hom-170.84-6
488	nonsynonymous SNV	1	chrV	12995747	12995747	G	A	FAR-5	:NM_073849:exon1:c.G140A:p.G47E,																			hom-486.77-16
489	nonsynonymous SNV	1	chrIII	7625370	7625370	C	T	fbn-1	:NM_001276783:exon1:c.C50T:p.P17L,:NM_001276787:exon1:c.C50T:p.P17L,:NM_001276785:exon1:c.C50T:p.P17L,:NM_001276782:exon1:c.C50T:p.P17L,fbn-1:NM_001276789:exon1:c.C50T:p.P17L,:NM_001276786:exon1:c.C50T:p.P17L,:NM_066269:exon1:c.C50T:p.P17L,:NM_001276784:exon1:c.C50T:p.P17L,:NM_001276781:exon1:c.C50T:p.P17L,:NM_001276788:exon1:c.C50T:p.P17L,:NM_001276780:exon1:c.C50T:p.P17L,																			hom-352.77-12
490	nonsynonymous SNV	1	chrII	7548030	7548030	G	A	fbxa-224	fbxa-224:NM_063182:exon1:c.C49T:p.L17F,																				hom-198.80-7
491	nonsynonymous SNV	1	chrIV	4755559	4755559	C	T	fbxb-77	fbxb-77:NM_068233:exon2:c.G301A:p.G101R,																			hom-253.77-10
492	nonsynonymous SNV	1	chrII	914064	914064	C	T	fbxc-33	fbxc-33:NM_061448:exon2:c.C74T:p.S25F,																			hom-104.03-4
493	nonsynonymous SNV	1	chrI	10017728	10017728	C	T	fog-3	fog-3:NM_060245:exon7:c.C646T:p.R216C,																			hom-360.77-12
494	nonsynonymous SNV	1	chrI	2230360	2230360	C	T	gcy-17	gcy-17:NM_058542:exon7:c.G835A:p.D279N,																			hom-100.03-4
495	nonsynonymous SNV	1	chrIV	17435530	17435530	G	A	GCY-27	:NM_001269028:exon8:c.C898T:p.P300S,:NM_001269027:exon9:c.C847T:p.P283S,																				hom-167.81-7
496	nonsynonymous SNV	1	chrX	15210853	15210853	C	T	H03A11.1	H03A11.1:NM_078126:exon6:c.G907A:p.A303T,																			hom-431.77-15
497	nonsynonymous SNV	1	chrI	7986518	7986518	T	C	H05L14.2	H05L14.2:NM_059798:exon13:c.T2231C:p.V744A,																				hom-166.85-6
498	nonsynonymous SNV	1	chrI	4124570	4124570	C	T	H31G24.1	H31G24.1:NM_058898:exon2:c.C194T:p.P65L,																			hom-406.77-15
499	nonsynonymous SNV	1	chrV	2883511	2883511	G	A	ifc-1	ifc-1:NM_071382:exon5:c.G1438A:p.G480R,																			hom-340.77-13
500	nonsynonymous SNV	1	chrIV	7787900	7787900	C	T	imp-3	imp-3:NM_068885:exon5:c.G763A:p.A255T,																			hom-102.85-7
501	nonsynonymous SNV	1	chrV	11390823	11390823	A	C	K03B8.14	K03B8.14:NM_001269390:exon2:c.A143C:p.Q48P,																			hom-215.84-8
502	nonsynonymous SNV	1	chrV	8916654	8916654	G	A	K06C4.7	K06C4.7:NM_072902:exon4:c.G439A:p.G147R,																				hom-235.78-8
503	nonsynonymous SNV	1	chrX	13714216	13714216	G	A	K11E4.1	K11E4.1:NM_077893:exon1:c.G92A:p.R31K,																				hom-53.10-5
504	nonsynonymous SNV	1	chrIV	17431108	17431108	G	A	lact-6	lact-6:NM_070708:exon2:c.C184T:p.R62C,																			hom-229.78-9
505	nonsynonymous SNV	1	chrI	951291	951291	C	T	mig-1	mig-1:NM_058395:exon4:c.G511A:p.D171N,mig-1:NM_001026573:exon4:c.G511A:p.D171N,																				hom-238.78-8
506	nonsynonymous SNV	1	chrIII	13413526	13413526	C	T	MYO-6	:NM_001027419:exon13:c.C1643T:p.T548I,																			hom-260.77-10
507	nonsynonymous SNV	1	chrI	12332287	12332287	C	T	nhr-165	nhr-165:NM_060718:exon3:c.C277T:p.P93S,																			hom-235.78-9
508	nonsynonymous SNV	1	chrI	9663936	9663936	C	T	npp-14	npp-14:NM_060167:exon2:c.G925A:p.A309T,																			hom-218.77-11
509	nonsynonymous SNV	1	chrIII	7132852	7132852	G	A	pot-1	pot-1:NM_066157:exon5:c.C559T:p.R187W,																				hom-283.77-10
510	nonsynonymous SNV	1	chrIII	4645439	4645439	C	T	pqn-29	pqn-29:NM_065547:exon4:c.G425A:p.G142E,pqn-29:NM_001276774:exon4:c.G425A:p.G142E,																			hom-214.77-10
511	nonsynonymous SNV	1	chrII	10499004	10499004	A	G	pqn-47	pqn-47:NM_063861:exon4:c.T1793C:p.V598A,																			hom-369.77-12
512	nonsynonymous SNV	1	chrIV	4077090	4077090	C	T	PQN-75	:NM_171312:exon6:c.C1108T:p.P370S,:NM_171311:exon7:c.C1063T:p.P355S,:NM_171903:exon6:c.C1045T:p.P349S,																			hom-294.77-11
513	nonsynonymous SNV	1	chrI	8598692	8598692	G	A	R05D11.4	R05D11.4:NM_059925:exon1:c.G41A:p.R14K,																				hom-287.77-11
514	nonsynonymous SNV	1	chrI	11221085	11221085	C	T	rsy-1	:NM_060477:exon2:c.G742A:p.V248M,rsy-1:NM_001129073:exon2:c.G742A:p.V248M,																			hom-137.84-6
515	nonsynonymous SNV	1	chrII	13324993	13324993	G	A	sam-10	sam-10:NM_001267451:exon1:c.C619T:p.P207S,:NM_001267450:exon5:c.C1231T:p.P411S,																				hom-37.74-2
516	nonsynonymous SNV	1	chrX	16276955	16276955	C	T	sdc-1	sdc-1:NM_078249:exon4:c.C605T:p.A202V,																			hom-270.77-11
517	nonsynonymous SNV	1	chrII	14382513	14382513	C	T	sdz-26	sdz-26:NM_064590:exon5:c.C553T:p.P185S,																			hom-193.78-8
518	nonsynonymous SNV	1	chrII	10793959	10793959	G	A	set-14	set-14:NM_063922:exon5:c.C1106T:p.T369I,																			hom-544.77-12
519	nonsynonymous SNV	1	chrIV	3733994	3733994	C	T	smgl-2	smgl-2:NM_068004:exon9:c.C2582T:p.A861V,																			hom-278.77-10
520	nonsynonymous SNV	1	chrI	1460569	1460569	C	T	spe-15	spe-15:NM_058455:exon11:c.C2597T:p.S866L,																			hom-33.74-2
521	nonsynonymous SNV	1	chrIV	15202844	15202844	C	T	sra-30	sra-30:NM_070432:exon1:c.G148A:p.A50T,																			hom-254.78-9
522	nonsynonymous SNV	1	chrV	3144397	3144397	G	A	srab-10	srab-10:NM_071462:exon1:c.C166T:p.L56F,																			hom-437.77-14
523	nonsynonymous SNV	1	chrV	16443928	16443928	G	A	srh-141	srh-141:NM_074758:exon1:c.G23A:p.S8N,																				hom-46.18-4
524	nonsynonymous SNV	1	chrX	14754615	14754615	G	A	sucl-1	sucl-1:NM_078049:exon3:c.G311A:p.G104D,																				hom-258.77-13
525	nonsynonymous SNV	1	chrI	10300318	10300318	C	T	T20F10.2	T20F10.2:NM_001047221:exon2:c.C413T:p.A138V,:NM_001047220:exon5:c.C740T:p.A247V,:NM_001047219:exon6:c.C800T:p.A267V,																			hom-159.84-6
526	nonsynonymous SNV	1	chrX	16854289	16854289	G	A	T20F7.5	T20F7.5:NM_078322:exon2:c.C512T:p.S171L,																				hom-204.78-9
527	nonsynonymous SNV	1	chrV	8446769	8446769	G	A	T23B12.5	T23B12.5:NM_072775:exon5:c.C581T:p.A194V,																				hom-208.78-9
528	nonsynonymous SNV	1	chrIV	3152877	3152877	G	A	T23E1.1	T23E1.1:NM_067895:exon5:c.G463A:p.E155K,																			hom-192.80-7
529	nonsynonymous SNV	1	chrI	6442735	6442735	C	T	T23H2.3	T23H2.3:NM_001037891:exon5:c.G2419A:p.E807K,																				hom-143.84-6
530	nonsynonymous SNV	1	chrIII	10366872	10366872	C	T	TBC-8	:NM_001268143:exon4:c.C626T:p.A209V,																			hom-280.77-12
531	nonsynonymous SNV	1	chrIII	9705747	9705747	C	T	tlk-1	tlk-1:NM_001047379:exon2:c.C248T:p.P83L,tlk-1:NM_181913:exon3:c.C449T:p.P150L,tlk-1:NM_001268088:exon1:c.C206T:p.P69L,tlk-1:NM_066744:exon3:c.C449T:p.P150L,																				hom-146.84-6
532	nonsynonymous SNV	1	chrV	10372462	10372462	T	C	ugt-49	ugt-49:NM_073265:exon1:c.T146C:p.V49A,																			hom-264.78-9
533	nonsynonymous SNV	1	chrIV	10362505	10362505	C	T	ugt-59	ugt-59:NM_069510:exon5:c.C1057T:p.P353S,																			hom-374.77-13
534	nonsynonymous SNV	1	chrIII	8747190	8747190	G	A	ugtp-1	ugtp-1:NM_066529:exon5:c.C496T:p.L166F,																				hom-133.90-5
535	nonsynonymous SNV	1	chrII	9899597	9899597	G	A	unc-4	unc-4:NM_063737:exon2:c.C242T:p.T81I,																			hom-287.77-11
536	nonsynonymous SNV	1	chrI	5682809	5682809	C	T	unc-40	unc-40:NM_059263:exon13:c.G3089A:p.G1030D,																			hom-152.84-6
537	nonsynonymous SNV	1	chrIV	1219473	1219473	C	T	W09G12.10	W09G12.10:NM_001038348:exon3:c.G293A:p.S98N,																			hom-252.77-10
538	nonsynonymous SNV	1	chrIII	4194427	4194427	G	A	xbp-1	xbp-1:NM_001083177:exon2:c.G421A:p.A141T,:NM_001083176:exon2:c.G421A:p.A141T,																				hom-178.79-8
539	nonsynonymous SNV	1	chrI	10113343	10113343	C	T	Y106G6D.3	Y106G6D.3:NM_060266:exon2:c.G802A:p.V268I,																			hom-578.77-4
540	nonsynonymous SNV	1	chrI	10473124	10473124	T	A	Y106G6H.14	Y106G6H.14:NM_060337:exon2:c.A209T:p.N70I,																			hom-326.77-12
541	nonsynonymous SNV	1	chrI	685461	685461	C	T	Y18H1A.10	Y18H1A.10:NM_058367:exon3:c.G985A:p.E329K,																			hom-38.74-3
542	nonsynonymous SNV	1	chrIV	13655575	13655575	C	T	Y45F10C.6	Y45F10C.6:NM_001028299:exon3:c.C470T:p.A157V,																				hom-642.77-21
543	nonsynonymous SNV	1	chrV	1219537	1219537	G	A	Y50D4A.1	Y50D4A.1:NM_001047732:exon6:c.G1820A:p.R607K,:NM_001047731:exon9:c.G2213A:p.R738K,																				hom-119.90-5
544	nonsynonymous SNV	1	chrIV	2912569	2912569	G	A	Y54G2A.21	Y54G2A.21:NM_067869:exon4:c.C347T:p.T116I,																				hom-57.28-3
545	nonsynonymous SNV	1	chrIV	1096233	1096233	G	A	Y55F3AR.2	Y55F3AR.2:NM_067635:exon3:c.G500A:p.G167E,																				hom-136.84-6
546	nonsynonymous SNV	1	chrIV	14772527	14772527	C	T	Y57G11C.36	Y57G11C.36:NM_182288:exon1:c.G478A:p.D160N,																			hom-470.77-16
547	nonsynonymous SNV	1	chrI	534666	534666	C	T	Y65B4BR.8	Y65B4BR.8:NM_058347:exon2:c.C158T:p.A53V,																			hom-144.84-6
548	nonsynonymous SNV	1	chrIII	11563682	11563682	C	T	Y66D12A.11	Y66D12A.11:NM_067090:exon2:c.C121T:p.P41S,																				hom-104.94-5
549	nonsynonymous SNV	1	chrIII	11528499	11528499	C	T	Y66D12A.15	Y66D12A.15:NM_067086:exon4:c.C626T:p.T209I,																			hom-411.77-16
550	nonsynonymous SNV	1	chrI	2992679	2992679	C	T	Y71F9AR.3	Y71F9AR.3:NM_058682:exon6:c.G1018A:p.A340T,																				hom-130.85-6
551	nonsynonymous SNV	1	chrIII	2807251	2807251	G	A	Y71H2AM.3	Y71H2AM.3:NM_065221:exon3:c.G719A:p.R240K,																				hom-78.28-3
552	nonsynonymous SNV	1	chrIV	15380099	15380099	C	T	Y73F8A.20	Y73F8A.20:NM_070454:exon7:c.C881T:p.S294F,																			hom-234.78-9
553	nonsynonymous SNV	1	chrI	1354293	1354293	G	A	Y92H12BL.1	Y92H12BL.1:NM_170800:exon3:c.G589A:p.E197K,																				hom-114.90-5
554	nonsynonymous SNV	1	chrIII	10420778	10420778	C	T	ymel-1	ymel-1:NM_066897:exon8:c.C1844T:p.A615V,																				hom-195.78-9
555	nonsynonymous SNV	1	chrV	20307704	20307704	G	A	ZC15.1	ZC15.1:NM_075515:exon4:c.G1494A:p.M498I,																			hom-281.77-11
556	nonsynonymous SNV	1	chrII	1644531	1644531	G	A	ZC204.6	ZC204.6:NM_061621:exon1:c.C290T:p.P97L,																			hom-239.77-10
557	nonsynonymous SNV	1	chrX	3798697	3798697	C	T	abu-10	abu-10:NM_076258:exon3:c.C385T:p.P129S,											hom-344.77-12
558	nonsynonymous SNV	1	chrX	1485918	1485918	C	T	acly-1	acly-1:NM_001270057:exon2:c.G148A:p.A50T,											hom-131.90-5
559	nonsynonymous SNV	1	chrII	8036190	8036190	G	A	arp-6	arp-6:NM_063280:exon5:c.C926T:p.A309V,												hom-118.94-5
560	nonsynonymous SNV	1	chrIV	522812	522812	C	T	asm-3	asm-3:NM_001047532:exon4:c.G313A:p.G105R,asm-3:NM_001047531:exon5:c.G445A:p.G149R,											hom-240.77-10
561	nonsynonymous SNV	1	chrV	12481265	12481265	G	A	atn-1	atn-1:NM_001269495:exon4:c.G565A:p.A189T,:NM_073727:exon5:c.G778A:p.A260T,:NM_073726:exon5:c.G856A:p.A286T,atn-1:NM_001269494:exon4:c.G643A:p.A215T,											hom-102.94-5
562	nonsynonymous SNV	1	chrIV	5085027	5085027	G	A	C02B10.5	C02B10.5:NM_068318:exon4:c.G898A:p.E300K,												hom-61.28-3
563	nonsynonymous SNV	1	chrX	11264155	11264155	T	C	C03A3.2	C03A3.2:NM_077478:exon5:c.T557C:p.V186A,												hom-134.85-6
564	nonsynonymous SNV	1	chrIV	7029035	7029035	G	A	C06G3.4	C06G3.4:NM_068687:exon1:c.G589A:p.E197K,												hom-37.74-2
565	nonsynonymous SNV	1	chrII	10614148	10614148	C	G	C14A4.12	C14A4.12:NM_001026777:exon4:c.C532G:p.P178A,												hom-43.74-4
566	nonsynonymous SNV	1	chrIII	3719218	3719218	C	T	C14B1.8	C14B1.8:NM_065352:exon3:c.G337A:p.G113S,											hom-176.84-6
567	nonsynonymous SNV	1	chrX	5065604	5065604	C	T	C24H10.2	C24H10.2:NM_076461:exon4:c.C379T:p.R127C,											hom-103.03-4
568	nonsynonymous SNV	1	chrIV	12743849	12743849	G	A	C36H8.1	C36H8.1:NM_070033:exon3:c.C632T:p.P211L,												hom-107.03-4
569	nonsynonymous SNV	1	chrII	2144965	2144965	G	A	C40A11.6	C40A11.6:NM_061796:exon3:c.C421T:p.P141S,												hom-42.74-2
570	nonsynonymous SNV	1	chrX	5416307	5416307	A	T	C41A3.1	C41A3.1:NM_076522:exon7:c.A1280T:p.Q427L,												hom-234.78-11
571	nonsynonymous SNV	1	chrV	14654908	14654908	C	T	C54G10.4	C54G10.4:NM_074220:exon5:c.G877A:p.A293T,C54G10.4:NM_182334:exon5:c.G877A:p.A293T,												hom-144.82-7
572	nonsynonymous SNV	1	chrX	6522793	6522793	C	T	ceh-60	ceh-60:NM_076700:exon10:c.G1036A:p.A346T,												hom-111.94-5
573	nonsynonymous SNV	1	chrII	209760	209760	G	A	chs-2	chs-2:NM_061281:exon11:c.G3698A:p.R1233K,											hom-111.03-5
574	nonsynonymous SNV	1	chrII	3574437	3574437	G	A	clec-130	clec-130:NM_062182:exon3:c.G415A:p.V139I,											hom-69.10-4
575	nonsynonymous SNV	1	chrIV	17362643	17362643	G	A	clec-202	clec-202:NM_070694:exon4:c.G488A:p.R163K,												hom-200.78-8
576	nonsynonymous SNV	1	chrII	12576793	12576793	C	A	clec-8	clec-8:NM_064286:exon2:c.G232T:p.G78W,											hom-32.53-1
577	nonsynonymous SNV	1	chrIV	14098603	14098603	G	A	col-133	col-133:NM_070299:exon2:c.C655T:p.P219S,												hom-122.90-5
578	nonsynonymous SNV	1	chrX	6329299	6329299	C	T	col-169	col-169:NM_182455:exon1:c.C176T:p.S59F,											hom-94.28-3
579	nonsynonymous SNV	1	chrIII	7019796	7019796	C	T	col-8	col-8:NM_066132:exon2:c.G664A:p.G222R,												hom-181.80-7
580	nonsynonymous SNV	1	chrIV	6092673	6092673	T	A	cpi-1	cpi-1:NM_068514:exon3:c.A411T:p.E137D,												hom-99.94-5
581	nonsynonymous SNV	1	chrII	7729493	7729493	C	T	cpna-2	:NM_063222:exon10:c.C3284T:p.T1095I,cpna-2:NM_001026713:exon10:c.C3284T:p.T1095I,:NM_063224:exon10:c.C3284T:p.T1095I,											hom-215.78-9
582	nonsynonymous SNV	1	chrIV	699943	699943	G	A	cutl-26	cutl-26:NM_171897:exon4:c.C890T:p.P297L,cutl-26:NM_171250:exon4:c.C890T:p.P297L,											hom-257.78-8
583	nonsynonymous SNV	1	chrV	2005080	2005080	G	A	cysl-4	cysl-4:NM_071146:exon1:c.G25A:p.D9N,												hom-372.77-14
584	nonsynonymous SNV	1	chrV	8126302	8126302	G	A	D1014.5	D1014.5:NM_072696:exon7:c.G1972A:p.V658M,												hom-220.78-8
585	nonsynonymous SNV	1	chrV	14083203	14083203	C	T	D1086.10	D1086.10:NM_001028578:exon2:c.C359T:p.A120V,D1086.10:NM_001129423:exon1:c.C410T:p.A137V,												hom-42.41-3
586	nonsynonymous SNV	1	chrX	3323713	3323713	C	T	ddr-2	ddr-2:NM_076171:exon13:c.C2206T:p.L736F,ddr-2:NM_076172:exon12:c.C2116T:p.L706F,											hom-313.77-11
587	nonsynonymous SNV	1	chrIII	6753638	6753638	C	T	dig-1	:NM_171172:exon14:c.C4225T:p.P1409S,dig-1:NM_001027497:exon11:c.C4036T:p.P1346S,											hom-197.78-8
588	nonsynonymous SNV	1	chrX	14857560	14857560	G	A	dmd-4	dmd-4:NM_078065:exon4:c.C655T:p.L219F,												hom-131.90-5
589	nonsynonymous SNV	1	chrX	4411874	4411874	G	A	dop-1	:NM_001029408:exon7:c.C944T:p.S315F,:NM_001029407:exon7:c.C944T:p.S315F,:NM_001029406:exon8:c.C1118T:p.S373F,dop-1:NM_001029409:exon4:c.C374T:p.S125F,											hom-96.10-4
590	nonsynonymous SNV	1	chrV	9732844	9732844	G	A	drap-1	drap-1:NM_001028736:exon2:c.G301A:p.A101T,:NM_001028735:exon3:c.G379A:p.A127T,												hom-85.10-4
591	nonsynonymous SNV	1	chrIV	315412	315412	C	T	dsc-4	dsc-4:NM_067502:exon11:c.G2386A:p.A796T,											hom-140.79-9
592	nonsynonymous SNV	1	chrII	7198013	7198013	T	A	E04F6.6	E04F6.6:NM_063094:exon6:c.A929T:p.Y310F,												hom-198.78-7
593	nonsynonymous SNV	1	chrV	12180356	12180356	G	A	elpc-3	elpc-3:NM_073654:exon3:c.C943T:p.P315S,											hom-181.80-7
594	nonsynonymous SNV	1	chrII	14012598	14012598	C	T	F01D5.8	F01D5.8:NM_064537:exon1:c.C125T:p.P42L,											hom-148.84-6
595	nonsynonymous SNV	1	chrIV	14198073	14198073	G	A	F02H6.2	F02H6.2:NM_070323:exon5:c.G1045A:p.E349K,												hom-98.03-4
596	nonsynonymous SNV	1	chrV	5136511	5136511	C	T	F14F9.4	F14F9.4:NM_071973:exon6:c.C2258T:p.P753L,											hom-301.77-12
597	nonsynonymous SNV	1	chrII	13247525	13247525	G	A	F15D4.5	F15D4.5:NM_064405:exon7:c.G1427A:p.R476K,												hom-205.80-8
598	nonsynonymous SNV	1	chrX	10015374	10015374	G	A	F19C6.4	F19C6.4:NM_077279:exon8:c.C1187T:p.T396I,F19C6.4:NM_001129663:exon8:c.C1187T:p.T396I,											hom-139.82-7
599	nonsynonymous SNV	1	chrV	7587239	7587239	G	A	F19F10.11	:NM_072554:exon3:c.C247T:p.L83F,F19F10.11:NM_072555:exon3:c.C247T:p.L83F,												hom-110.94-5
600	nonsynonymous SNV	1	chrII	8608972	8608972	C	T	F28C6.9	F28C6.9:NM_001267235:exon2:c.G244A:p.A82T,F28C6.9:NM_001267234:exon6:c.G856A:p.A286T,											hom-124.90-5
601	nonsynonymous SNV	1	chrIII	8022675	8022675	C	T	F44B9.2	F44B9.2:NM_066347:exon1:c.C278T:p.A93V,												hom-69.10-4
602	nonsynonymous SNV	1	chrIII	8836454	8836454	C	T	F44E2.4	F44E2.4:NM_066551:exon4:c.G1177A:p.G393R,												hom-303.77-11
603	nonsynonymous SNV	1	chrX	11854765	11854765	G	A	F54F7.8	F54F7.8:NM_001029539:exon1:c.C164T:p.P55L,											hom-77.28-3
604	nonsynonymous SNV	1	chrV	13665554	13665554	G	A	F58G11.2	F58G11.2:NM_001269605:exon1:c.G166A:p.D56N,F58G11.2:NM_001269606:exon1:c.G166A:p.D56N,F58G11.2:NM_001269604:exon1:c.G166A:p.D56N,											hom-271.77-11
605	nonsynonymous SNV	1	chrII	5638758	5638758	T	A	F59E12.3	F59E12.3:NM_062698:exon3:c.T298A:p.S100T,											hom-260.78-9
606	nonsynonymous SNV	1	chrII	1616410	1616410	G	A	fbxa-165	fbxa-165:NM_061612:exon1:c.C61T:p.L21F,												hom-115.03-4
607	nonsynonymous SNV	1	chrV	1435136	1435136	G	A	fbxa-195	fbxa-195:NM_071011:exon5:c.C779T:p.P260L,												hom-130.85-4
608	nonsynonymous SNV	1	chrV	15572025	15572025	C	T	fbxa-95	fbxa-95:NM_074470:exon3:c.C448T:p.L150F,												hom-55.28-3
609	nonsynonymous SNV	1	chrV	19239444	19239444	G	A	fbxb-115	fbxb-115:NM_075340:exon2:c.C334T:p.L112F,												hom-149.84-6
610	nonsynonymous SNV	1	chrII	975318	975318	G	A	fbxc-14	fbxc-14:NM_061470:exon2:c.G811A:p.D271N,											hom-181.84-6
611	nonsynonymous SNV	1	chrIII	2193488	2193488	C	T	gcn-1	gcn-1:NM_065105:exon24:c.C6872T:p.A2291V,											hom-58.28-3
612	nonsynonymous SNV	1	chrIV	11954156	11954156	G	A	gdh-1	gdh-1:NM_069866:exon3:c.G836A:p.G279E,											hom-312.77-11
613	nonsynonymous SNV	1	chrI	3727187	3727187	C	T	glh-4	glh-4:NM_058806:exon1:c.C73T:p.P25S,											hom-94.90-5
614	nonsynonymous SNV	1	chrX	13191315	13191315	G	A	gpa-6	gpa-6:NM_077788:exon2:c.G86A:p.R29Q,												hom-218.78-8
615	nonsynonymous SNV	1	chrV	14916431	14916431	G	A	H12D21.11	H12D21.11:NM_001028835:exon3:c.G435A:p.M145I,											hom-305.77-11
616	nonsynonymous SNV	1	chrX	16741107	16741107	C	T	hda-4	:NM_001270349:exon4:c.C856T:p.P286S,hda-4:NM_001270350:exon3:c.C697T:p.P233S,											hom-204.78-9
617	nonsynonymous SNV	1	chrIV	4016857	4016857	G	A	hlh-30	:NM_068061:exon7:c.C1069T:p.P357S,:NM_068060:exon7:c.C1072T:p.P358S,:NM_001028242:exon6:c.C892T:p.P298S,hlh-30:NM_001028245:exon5:c.C658T:p.P220S,:NM_001028241:exon7:c.C967T:p.P323S,:NM_001028243:exon6:c.C994T:p.P332S,:NM_001028244:exon7:c.C1069T:p.P357S,:NM_001028240:exon8:c.C1147T:p.P383S,												hom-133.85-6
618	nonsynonymous SNV	1	chrIV	9445102	9445102	G	A	hsp-12.3	hsp-12.3:NM_069266:exon2:c.C109T:p.L37F,												hom-278.77-11
619	nonsynonymous SNV	1	chrX	8573407	8573407	C	T	jmjd-3.1	:NM_077050:exon6:c.C1823T:p.T608I,jmjd-3.1:NM_077051:exon5:c.C1700T:p.T567I,											hom-280.77-10
620	nonsynonymous SNV	1	chrX	13440840	13440840	G	A	jmjd-3.3	jmjd-3.3:NM_077838:exon6:c.G2096A:p.G699D,												hom-162.81-7
621	nonsynonymous SNV	1	chrII	2539694	2539694	G	A	K02F6.4	K02F6.4:NM_061892:exon2:c.G367A:p.E123K,											hom-182.80-7
622	nonsynonymous SNV	1	chrIII	9935800	9935800	G	A	K03H1.5	K03H1.5:NM_066804:exon9:c.G1913A:p.R638K,												hom-110.90-4
623	nonsynonymous SNV	1	chrII	2264794	2264794	G	A	K09F6.4	K09F6.4:NM_061821:exon2:c.C61T:p.L21F,												hom-126.90-5
624	nonsynonymous SNV	1	chrIV	17430523	17430523	G	A	lact-6	lact-6:NM_070708:exon4:c.C682T:p.L228F,											hom-209.78-8
625	nonsynonymous SNV	1	chrI	3571258	3571258	C	T	lpd-3	lpd-3:NM_058781:exon6:c.G3246A:p.M1082I,											hom-62.28-3
626	nonsynonymous SNV	1	chrIII	4623668	4623668	C	T	lron-5	lron-5:NM_065542:exon2:c.C361T:p.L121F,												hom-310.77-11
627	nonsynonymous SNV	1	chrV	19438969	19438969	G	A	M04C3.1	M04C3.1:NM_182372:exon8:c.C2651T:p.A884V,M04C3.1:NM_075381:exon8:c.C2651T:p.A884V,												hom-96.94-5
628	nonsynonymous SNV	1	chrII	8208165	8208165	G	A	M110.8	M110.8:NM_001267216:exon1:c.C134T:p.A45V,:NM_001267215:exon2:c.C185T:p.A62V,												hom-205.78-8
629	nonsynonymous SNV	1	chrIV	12107693	12107693	G	A	M18.3	M18.3:NM_069895:exon4:c.G848A:p.R283H,												hom-224.78-10
630	nonsynonymous SNV	1	chrII	1825589	1825589	G	A	math-41	math-41:NM_061685:exon2:c.G893A:p.R298K,											hom-220.78-8
631	nonsynonymous SNV	1	chrII	10724947	10724947	G	A	mks-5	mks-5:NM_001267332:exon6:c.G1211A:p.R404Q,												hom-240.78-9
632	nonsynonymous SNV	1	chrIV	12102568	12102568	G	A	mon-2	mon-2:NM_001268694:exon10:c.G3746A:p.S1249N,mon-2:NM_001268693:exon10:c.G3746A:p.S1249N,												hom-132.90-5
633	nonsynonymous SNV	1	chrV	6264924	6264924	G	A	mrck-1	mrck-1:NM_072198:exon6:c.C1205T:p.A402V,												hom-219.78-10
634	nonsynonymous SNV	1	chrV	10735553	10735553	G	A	mre-11	mre-11:NM_073335:exon4:c.C944T:p.S315L,												hom-257.78-9
635	nonsynonymous SNV	1	chrII	3406366	3406366	G	A	nep-8	nep-8:NM_062132:exon12:c.G1792A:p.D598N,												hom-197.84-6
636	nonsynonymous SNV	1	chrV	2285917	2285917	C	T	nhr-227	nhr-227:NM_001269083:exon4:c.C494T:p.T165I,											hom-187.78-8
637	nonsynonymous SNV	1	chrIV	9881174	9881174	A	T	nhr-4	nhr-4:NM_069374:exon7:c.A1142T:p.D381V,												hom-219.78-8
638	nonsynonymous SNV	1	chrIII	6016998	6016998	C	T	npp-10	npp-10:NM_065909:exon5:c.G2315A:p.G772E,npp-10:NM_065908:exon5:c.G2315A:p.G772E,npp-10:NM_001268005:exon5:c.G2321A:p.G774E,												hom-136.90-5
639	nonsynonymous SNV	1	chrIV	10794101	10794101	G	A	pept-2	pept-2:NM_069601:exon16:c.G2125A:p.A709T,											hom-318.77-14
640	nonsynonymous SNV	1	chrIII	7269169	7269169	C	T	psd-1	:NM_001025957:exon4:c.G791A:p.S264N,psd-1:NM_001025956:exon3:c.G704A:p.S235N,												hom-302.77-12
641	nonsynonymous SNV	1	chrII	8576791	8576791	G	A	puf-5	puf-5:NM_063413:exon4:c.G1131A:p.M377I,												hom-344.77-13
642	nonsynonymous SNV	1	chrV	12317990	12317990	G	A	R04F11.5	R04F11.5:NM_073688:exon1:c.C11T:p.A4V,											hom-116.94-5
643	nonsynonymous SNV	1	chrIV	10622419	10622419	G	A	R09H10.5	R09H10.5:NM_069563:exon21:c.C4397T:p.A1466V,											hom-208.79-8
644	nonsynonymous SNV	1	chrX	10201632	10201632	G	A	sex-1	sex-1:NM_001029491:exon8:c.C1535T:p.A512V,											hom-207.80-7
645	nonsynonymous SNV	1	chrX	17191192	17191192	G	A	sid-3	sid-3:NM_182445:exon3:c.G344A:p.R115Q,												hom-148.90-5
646	nonsynonymous SNV	1	chrX	17189200	17189200	G	A	sid-3	sid-3:NM_078382:exon8:c.G1444A:p.G482S,sid-3:NM_078383:exon8:c.G1444A:p.G482S,												hom-67.28-3
647	nonsynonymous SNV	1	chrV	19924564	19924564	G	A	skr-4	skr-4:NM_075456:exon2:c.G286A:p.G96R,											hom-98.03-4
648	nonsynonymous SNV	1	chrV	15822648	15822648	C	T	srbc-49	srbc-49:NM_001028795:exon3:c.C635T:p.A212V,srbc-49:NM_001028796:exon3:c.C404T:p.A135V,												hom-76.88-7
649	nonsynonymous SNV	1	chrII	12408435	12408435	G	A	sre-31	sre-31:NM_064232:exon1:c.C319T:p.P107S,												hom-126.85-6
650	nonsynonymous SNV	1	chrV	15963983	15963983	C	T	sri-2	sri-2:NM_074600:exon5:c.G890A:p.S297N,												hom-350.77-12
651	nonsynonymous SNV	1	chrII	1122734	1122734	G	A	sut-1	sut-1:NM_061516:exon4:c.C320T:p.A107V,sut-1:NM_001129167:exon4:c.C320T:p.A107V,												hom-138.82-7
652	nonsynonymous SNV	1	chrI	12605422	12605422	T	A	T07D10.1	T07D10.1:NM_060791:exon2:c.A249T:p.Q83H,											hom-72.10-4
653	nonsynonymous SNV	1	chrIII	6904850	6904850	C	T	T07E3.3	T07E3.3:NM_066102:exon5:c.C647T:p.T216I,												hom-286.77-10
654	nonsynonymous SNV	1	chrII	6633944	6633944	C	T	T19D12.4	T19D12.4:NM_062947:exon9:c.C1774T:p.L592F,T19D12.4:NM_182208:exon9:c.C1735T:p.L579F,											hom-207.78-9
655	nonsynonymous SNV	1	chrV	8339839	8339839	G	A	tmd-2	tmd-2:NM_182343:exon8:c.G1705A:p.D569N,											hom-208.78-8
656	nonsynonymous SNV	1	chrX	11623819	11623819	C	T	twk-44	twk-44:NM_077541:exon15:c.G1904A:p.S635N,												hom-72.10-4
657	nonsynonymous SNV	1	chrIV	13643333	13643333	G	A	ugt-22	ugt-22:NM_070232:exon8:c.G1285A:p.E429K,											hom-142.84-6
658	nonsynonymous SNV	1	chrII	13961453	13961453	C	T	W07G1.5	W07G1.5:NM_001027228:exon3:c.G755A:p.G252D,W07G1.5:NM_001027227:exon3:c.G755A:p.G252D,											hom-171.81-7
659	nonsynonymous SNV	1	chrIII	6474010	6474010	C	T	wht-6	wht-6:NM_066024:exon5:c.C1067T:p.P356L,											hom-123.82-7
660	nonsynonymous SNV	1	chrI	11832322	11832322	T	C	Y47H9C.1	Y47H9C.1:NM_060605:exon2:c.A332G:p.Y111C,											hom-334.77-11
661	nonsynonymous SNV	1	chrX	412162	412162	C	T	ZK1193.2	ZK1193.2:NM_075697:exon9:c.G1708A:p.G570R,											hom-161.79-8
662	nonsynonymous SNV	1	chrV	17106468	17106468	G	A	ZK218.7	ZK218.7:NM_074934:exon3:c.G616A:p.A206T,											hom-132.85-6
663	nonsynonymous SNV	1	chrII	8018340	8018340	G	T	zyg-11	zyg-11:NM_063276:exon3:c.G614T:p.R205L,											hom-222.78-9
664	nonsynonymous SNV	1	chrII	7751776	7751776	A	C	CPNA-2	:NM_063222:exon19:c.A4586C:p.H1529P,:NM_063224:exon22:c.A22802C:p.H7601P,:NM_001047258:exon10:c.A7793C:p.H2598P,											hom-126.90-5
665	nonsynonymous SNV	1	chrV	10816134	10816134	A	G	LIG-1	:NM_171537:exon4:c.A1904G:p.E635G,											hom-253.78-9
666	nonsynonymous SNV	1	chrIII	692850	692850	G	A	C24A1.3	:NM_001026011:exon11:c.C2254T:p.P752S,											hom-67.10-4
667	nonsynonymous SNV	1	chrII	4359821	4359821	C	T	LAT-2	:NM_001047259:exon2:c.C278T:p.S93L,											hom-78.28-3
668	nonsynonymous SNV	1	chrIII	6458583	6458583	C	T	JHDM-1	:NM_066017:exon11:c.C2558T:p.P853L,												hom-227.77-10
669	nonsynonymous SNV	1	chrIV	3872963	3872963	G	A	F37C4.5	:NM_001028014:exon2:c.C679T:p.P227S,												hom-90.03-4
670	nonsynonymous SNV	1	chrIV	9148423	9148423	G	A	aly-2	aly-2:NM_069193:exon3:c.G637A:p.E213K,					hom-691.77-20
671	nonsynonymous SNV	1	chrIV	9147868	9147868	G	A	aly-2	aly-2:NM_069193:exon2:c.G358A:p.G120R,			hom-1084.77-32
672	nonsynonymous SNV	1	chrIV	11311939	11311939	G	A	B0035.1	:NM_069723:exon5:c.G752A:p.G251E,B0035.1:NM_069724:exon5:c.G752A:p.G251E,				hom-904.77-27
673	nonsynonymous SNV	1	chrII	9928749	9928749	G	A	C05C10.2	C05C10.2:NM_063740:exon6:c.G4166A:p.G1389E,C05C10.2:NM_063741:exon6:c.G4166A:p.G1389E,		hom-806.77-24
674	nonsynonymous SNV	1	chrII	9928560	9928560	T	A	C05C10.2	C05C10.2:NM_063740:exon6:c.T3977A:p.M1326K,C05C10.2:NM_063741:exon6:c.T3977A:p.M1326K,		hom-756.77-22
675	nonsynonymous SNV	1	chrIII	7663576	7663576	G	A	C18H2.1	C18H2.1:NM_066273:exon2:c.G710A:p.G237E,		hom-1387.77-40
676	nonsynonymous SNV	1	chrIII	828668	828668	C	A	ceeh-1	ceeh-1:NM_064867:exon6:c.G1200T:p.L400F,		hom-929.77-27
677	nonsynonymous SNV	1	chrIII	832089	832089	G	A	ceeh-1	ceeh-1:NM_064867:exon1:c.C176T:p.A59V,			hom-1090.77-34
678	nonsynonymous SNV	1	chrII	9907591	9907591	G	A	F26C11.3	F26C11.3:NM_063738:exon3:c.C758T:p.S253F,:NM_001136341:exon3:c.C698T:p.S233F,:NM_001136343:exon3:c.C788T:p.S263F,:NM_001136342:exon3:c.C791T:p.S264F,:NM_001136344:exon3:c.C785T:p.S262F,		hom-1150.77-34
679	nonsynonymous SNV	1	chrIV	934722	934722	G	A	F58H7.1	F58H7.1:NM_067615:exon3:c.C478T:p.P160S,					hom-785.77-24
680	nonsynonymous SNV	1	chrX	3012810	3012810	C	T	flp-18	flp-18:NM_076113:exon4:c.G320A:p.G107E,		hom-650.77-19
681	nonsynonymous SNV	1	chrV	7227907	7227907	C	T	gei-6	gei-6:NM_072435:exon7:c.G2638A:p.D880N,					hom-394.77-12
682	nonsynonymous SNV	1	chrI	8553492	8553492	G	A	gon-2	:NM_059914:exon18:c.C3730T:p.R1244C,:NM_001129035:exon14:c.C3427T:p.R1143C,:NM_001129034:exon15:c.C3547T:p.R1183C,gon-2:NM_001136316:exon9:c.C2512T:p.R838C,		hom-954.77-28
683	nonsynonymous SNV	1	chrI	8532910	8532910	C	T	gpa-15	gpa-15:NM_059911:exon4:c.G583A:p.G195R,				hom-1114.77-32
684	nonsynonymous SNV	1	chrII	6677076	6677076	G	A	H43E16.1	H43E16.1:NM_062957:exon6:c.G1625A:p.G542E,		hom-1412.77-41
685	nonsynonymous SNV	1	chrX	9748524	9748524	G	A	him-4	him-4:NM_001029411:exon49:c.G12478A:p.V4160I,him-4:NM_001136453:exon49:c.G12592A:p.V4198I,him-4:NM_077234:exon49:c.G12478A:p.V4160I,			hom-1821.77-53
686	nonsynonymous SNV	1	chrII	7683631	7683631	G	A	lin-26	lin-26:NM_001026921:exon3:c.G1015A:p.D339N,			hom-1153.77-34
687	nonsynonymous SNV	1	chrIV	2084333	2084333	A	T	mca-2	mca-2:NM_067760:exon2:c.A228T:p.K76N,		hom-1078.77-32
688	nonsynonymous SNV	1	chrII	13892392	13892392	G	A	MCD-1	:NM_001267483:exon4:c.G1139A:p.C380Y,					hom-133.85-6
689	nonsynonymous SNV	1	chrIII	1939241	1939241	G	A	pqn-41	pqn-41:NM_001129227:exon23:c.G6070A:p.V2024I,pqn-41:NM_065077:exon22:c.G5965A:p.V1989I,		hom-475.77-15
690	nonsynonymous SNV	1	chrIII	1917046	1917046	G	A	pqn-41	pqn-41:NM_001129227:exon13:c.G2995A:p.D999N,pqn-41:NM_001267920:exon13:c.G2995A:p.D999N,pqn-41:NM_065077:exon13:c.G2995A:p.D999N,				hom-1148.77-33
691	nonsynonymous SNV	1	chrV	14598945	14598945	C	T	R11H6.2	R11H6.2:NM_074210:exon4:c.C748T:p.P250S,		hom-1040.77-30
692	nonsynonymous SNV	1	chrX	1142666	1142666	G	A	R193.2	R193.2:NM_075817:exon21:c.C3068T:p.T1023I,				hom-1011.77-31
693	nonsynonymous SNV	1	chrV	10262631	10262631	G	A	ric-4	ric-4:NM_001129561:exon1:c.C8T:p.A3V,					hom-480.77-16
694	nonsynonymous SNV	1	chrV	17257105	17257105	T	A	srh-115	srh-115:NM_074971:exon3:c.T1066A:p.F356I,		hom-1452.77-21
695	nonsynonymous SNV	1	chrV	17257064	17257064	T	A	srh-115	srh-115:NM_074971:exon3:c.T1025A:p.L342Q,		hom-1452.77-21
696	nonsynonymous SNV	1	chrX	6302307	6302307	G	A	T07H6.1	:NM_171704:exon5:c.G755A:p.G252D,			hom-1192.77-36
697	nonsynonymous SNV	1	chrIII	11801617	11801617	A	T	twk-39	twk-39:NM_001083170:exon13:c.A1720T:p.M574L,twk-39:NM_001083169:exon13:c.A1720T:p.M574L,		hom-808.77-24
698	nonsynonymous SNV	1	chrV	10576245	10576245	C	T	VPS-54	:NM_001269297:exon1:c.G139A:p.E47K,				hom-394.77-12
699	nonsynonymous SNV	1	chrI	323153	323153	C	A	xpo-2	xpo-2:NM_058315:exon1:c.G201T:p.K67N,					hom-360.77-12
700	nonsynonymous SNV	1	chrV	19461187	19461187	G	A	Y43F8B.15	Y43F8B.15:NM_001129569:exon2:c.C595T:p.P199S,				hom-955.77-28
701	nonsynonymous SNV	1	chrIV	2515302	2515302	C	T	Y69A2AR.16	Y69A2AR.16:NM_067815:exon8:c.C1393T:p.R465W,			hom-842.77-25
702	nonsynonymous SNV	1	chrI	2896315	2896315	G	A	Y71F9AL.17	Y71F9AL.17:NM_058668:exon5:c.C3010T:p.H1004Y,		hom-1020.77-30
703	nonsynonymous SNV	1	chrIII	6480617	6480617	G	A	zip-8	:NM_066025:exon3:c.G305A:p.R102K,		hom-969.77-29
704	nonsynonymous SNV	1	chrI	9904607	9904607	C	T	ztf-11	ztf-11:NM_001264317:exon7:c.G1109A:p.R370K,ztf-11:NM_001264316:exon8:c.G1400A:p.R467K,					hom-726.77-21
705	nonsynonymous SNV	1	chrI	9904451	9904451	C	T	ztf-11	ztf-11:NM_001264317:exon7:c.G1265A:p.G422E,ztf-11:NM_001264316:exon8:c.G1556A:p.G519E,			hom-968.77-28
706	nonsynonymous SNV	1	chrV	325442	325442	G	A	abt-4	abt-4:NM_070774:exon13:c.C4234T:p.P1412S,		hom-1018.77-30
707	nonsynonymous SNV	1	chrV	13119811	13119811	C	T	acly-2	acly-2:NM_073866:exon6:c.C3086T:p.A1029V,					hom-945.77-27
708	nonsynonymous SNV	1	chrII	9837468	9837468	G	A	arrd-4	arrd-4:NM_063719:exon3:c.C688T:p.L230F,					hom-532.77-17
709	nonsynonymous SNV	1	chrI	191007	191007	C	T	atm-1	atm-1:NM_058292:exon7:c.C1541T:p.S514F,					hom-804.77-23
710	nonsynonymous SNV	1	chrIV	12139279	12139279	G	A	B0001.8	B0001.8:NM_001276867:exon7:c.C1253T:p.S418F,B0001.8:NM_069904:exon7:c.C1253T:p.S418F,				hom-597.77-18
711	nonsynonymous SNV	1	chrI	6563774	6563774	C	T	bag-1	bag-1:NM_059492:exon3:c.G571A:p.D191N,			hom-1023.77-30
712	nonsynonymous SNV	1	chrIV	15309337	15309337	G	A	best-21	best-21:NM_070445:exon8:c.G1174A:p.D392N,					hom-299.78-9
713	nonsynonymous SNV	1	chrII	14590756	14590756	G	A	C01G12.7	C01G12.7:NM_064632:exon4:c.C470T:p.A157V,		hom-940.77-28
714	nonsynonymous SNV	1	chrIII	8552954	8552954	G	A	C02D5.4	C02D5.4:NM_001268033:exon2:c.G139A:p.V47I,					hom-512.77-16
715	nonsynonymous SNV	1	chrII	7382408	7382408	C	T	C07D10.5	C07D10.5:NM_063146:exon2:c.C502T:p.L168F,				hom-1294.77-38
716	nonsynonymous SNV	1	chrV	7692761	7692761	C	T	C12D5.10	C12D5.10:NM_072591:exon3:c.G434A:p.G145E,					hom-744.77-21
717	nonsynonymous SNV	1	chrX	8895135	8895135	A	C	C13E3.1	C13E3.1:NM_171749:exon5:c.A1315C:p.T439P,				hom-662.77-21
718	nonsynonymous SNV	1	chrIII	6390947	6390947	G	A	C16A3.1	C16A3.1:NM_066000:exon1:c.G52A:p.A18T,C16A3.1:NM_171165:exon1:c.G52A:p.A18T,C16A3.1:NM_065999:exon1:c.G52A:p.A18T,		hom-988.77-31
719	nonsynonymous SNV	1	chrI	13108214	13108214	C	T	C17H1.14	C17H1.14:NM_001047172:exon3:c.G586A:p.D196N,					hom-372.77-11
720	nonsynonymous SNV	1	chrII	48535	48535	G	A	C23H3.5	C23H3.5:NM_061246:exon2:c.G607A:p.A203T,					hom-473.77-15
721	nonsynonymous SNV	1	chrII	5686333	5686333	G	A	C25H3.11	C25H3.11:NM_062711:exon4:c.C1384T:p.P462S,		hom-854.77-25
722	nonsynonymous SNV	1	chrX	8853361	8853361	C	T	C28G1.4	C28G1.4:NM_077098:exon1:c.G208A:p.E70K,		hom-1369.77-39
723	nonsynonymous SNV	1	chrII	6305900	6305900	G	A	C29F5.1	C29F5.1:NM_062866:exon6:c.G874A:p.D292N,					hom-372.77-11
724	nonsynonymous SNV	1	chrX	11809512	11809512	C	T	C34E11.2	:NM_001270241:exon9:c.G1370A:p.G457E,:NM_001270242:exon8:c.G1271A:p.G424E,C34E11.2:NM_001270243:exon7:c.G1103A:p.G368E,					hom-749.77-22
725	nonsynonymous SNV	1	chrV	1485103	1485103	C	T	C38C3.6	C38C3.6:NM_071028:exon3:c.G340A:p.G114R,					hom-974.77-29
726	nonsynonymous SNV	1	chrIII	3761700	3761700	C	T	C44F1.1	C44F1.1:NM_065360:exon8:c.G1379A:p.C460Y,		hom-1386.77-43
727	nonsynonymous SNV	1	chrIV	7763110	7763110	G	A	C46A5.6	C46A5.6:NM_068874:exon3:c.C625T:p.P209S,					hom-822.77-26
728	nonsynonymous SNV	1	chrI	14239388	14239388	C	T	C49A1.5	C49A1.5:NM_061084:exon4:c.C842T:p.P281L,				hom-1367.77-41
729	nonsynonymous SNV	1	chrIII	6367223	6367223	C	T	C56G2.15	C56G2.15:NM_065990:exon3:c.G271A:p.G91R,				hom-1229.77-38
730	nonsynonymous SNV	1	chrX	8096336	8096336	T	C	capt-5	:NM_001029597:exon2:c.A92G:p.E31G,catp-5:NM_001029596:exon1:c.A11G:p.E4G,		hom-970.77-30
731	nonsynonymous SNV	1	chrII	14843254	14843254	G	A	cdh-7	cdh-7:NM_064674:exon1:c.G3A:p.M1I,			hom-1153.77-35
732	nonsynonymous SNV	1	chrI	10223027	10223027	G	A	ced-12	ced-12:NM_060292:exon8:c.C2132T:p.P711L,		hom-695.77-21
733	nonsynonymous SNV	1	chrV	10305055	10305055	C	T	che-12	:NM_001269275:exon9:c.G1412A:p.R471K,				hom-990.77-29
734	nonsynonymous SNV	1	chrI	12866411	12866411	C	T	clec-106	clec-106:NM_060849:exon3:c.G386A:p.G129E,			hom-1283.77-37
735	nonsynonymous SNV	1	chrV	17012117	17012117	C	T	clec-241	clec-241:NM_074905:exon6:c.G625A:p.G209S,		hom-540.79-18
736	nonsynonymous SNV	1	chrV	16847489	16847489	C	T	clec-36	clec-36:NM_001028979:exon5:c.G550A:p.D184N,				hom-1306.77-41
737	nonsynonymous SNV	1	chrIII	9323829	9323829	A	T	cpb-1	cpb-1:NM_066650:exon6:c.A1355T:p.Y452F,				hom-1677.77-49
738	nonsynonymous SNV	1	chrIV	12588116	12588116	G	A	cul-6	cul-6:NM_070011:exon3:c.C1144T:p.L382F,		hom-1107.77-32
739	nonsynonymous SNV	1	chrIV	10068622	10068622	G	A	cwn-2	cwn-2:NM_069421:exon3:c.G467A:p.G156D,		hom-1084.77-33
740	nonsynonymous SNV	1	chrII	8546283	8546283	G	A	decr-1.2	decr-1.2:NM_063404:exon4:c.G499A:p.A167T,					hom-763.77-23
741	nonsynonymous SNV	1	chrII	8173124	8173124	G	A	decr-1.3	decr-1.3:NM_063313:exon2:c.C167T:p.A56V,					hom-830.77-25
742	nonsynonymous SNV	1	chrI	508485	508485	G	A	deps-1	deps-1:NM_058341:exon10:c.G1559A:p.C520Y,		hom-1351.77-41
743	nonsynonymous SNV	1	chrV	20481172	20481172	G	A	dhcr-7	dhcr-7:NM_075540:exon6:c.C1123T:p.L375F,				hom-865.77-25
744	nonsynonymous SNV	1	chrV	14447247	14447247	C	T	dlat-1	dlat-1:NM_074178:exon1:c.G26A:p.R9K,					hom-542.77-16
745	nonsynonymous SNV	1	chrIII	3707585	3707585	C	T	dph-1	dph-1:NM_065349:exon2:c.C365T:p.A122V,				hom-1253.77-39
746	nonsynonymous SNV	1	chrI	10465804	10465804	C	T	duo-3	duo-3:NM_060335:exon11:c.G2266A:p.A756T,				hom-845.77-26
747	nonsynonymous SNV	1	chrV	6679792	6679792	C	T	egl-46	egl-46:NM_072293:exon5:c.G709A:p.G237S,				hom-905.77-27
748	nonsynonymous SNV	1	chrIII	10064931	10064931	G	A	ekl-6	ekl-6:NM_066833:exon5:c.G920A:p.G307E,		hom-499.77-15
749	nonsynonymous SNV	1	chrX	15614454	15614454	G	A	erv-46	erv-46:NM_078174:exon8:c.C1040T:p.A347V,			hom-1208.77-37
750	nonsynonymous SNV	1	chrX	4120887	4120887	G	A	F09F9.3	F09F9.3:NM_076299:exon1:c.C106T:p.P36S,				hom-938.77-28
751	nonsynonymous SNV	1	chrV	18760091	18760091	C	T	F11D11.3	F11D11.3:NM_075261:exon1:c.G151A:p.D51N,				hom-1343.77-41
752	nonsynonymous SNV	1	chrIV	10444502	10444502	G	C	F13B12.7	F13B12.7:NM_001027960:exon3:c.G343C:p.V115L,					hom-707.77-23
753	nonsynonymous SNV	1	chrV	14310107	14310107	C	T	F14D7.14	F14D7.14:NM_001129443:exon2:c.C146T:p.T49I,		hom-1116.77-34
754	nonsynonymous SNV	1	chrX	4345535	4345535	G	A	F14H12.3	F14H12.3:NM_076344:exon6:c.G755A:p.G252E,			hom-818.77-25
755	nonsynonymous SNV	1	chrV	20158873	20158873	C	T	F19B2.6	F19B2.6:NM_075484:exon1:c.C379T:p.P127S,					hom-653.77-19
756	nonsynonymous SNV	1	chrIV	8732335	8732335	G	A	F21D5.3	:NM_001268392:exon6:c.G748A:p.E250K,		hom-676.77-20
757	nonsynonymous SNV	1	chrX	9916091	9916091	C	T	F21G4.6	F21G4.6:NM_077262:exon7:c.G871A:p.E291K,		hom-512.77-15
758	nonsynonymous SNV	1	chrI	13175449	13175449	C	T	F22G12.5	F22G12.5:NM_001265160:exon6:c.C1201T:p.P401S,F22G12.5:NM_001265159:exon20:c.C4408T:p.P1470S,					hom-519.77-16
759	nonsynonymous SNV	1	chrX	16230473	16230473	G	A	F23A7.5	F23A7.5:NM_078243:exon3:c.G932A:p.G311E,				hom-1539.77-45
760	nonsynonymous SNV	1	chrI	10420148	10420148	C	T	F25D7.4	F25D7.4:NM_001264443:exon4:c.G1417A:p.E473K,			hom-598.77-18
761	nonsynonymous SNV	1	chrI	9161502	9161502	C	T	F25H5.5	:NM_001264079:exon6:c.G1102A:p.E368K,			hom-837.77-24
762	nonsynonymous SNV	1	chrI	9157011	9157011	G	A	F25H5.7	F25H5.7:NM_060053:exon4:c.G1169A:p.G390D,		hom-1558.77-47
763	nonsynonymous SNV	1	chrII	6799533	6799533	G	A	F31E8.4	F31E8.4:NM_062990:exon4:c.C349T:p.L117F,		hom-804.77-24
764	nonsynonymous SNV	1	chrII	13159934	13159934	C	T	F32A11.1	F32A11.1:NM_064393:exon6:c.C869T:p.A290V,				hom-1219.77-37
765	nonsynonymous SNV	1	chrI	14847206	14847206	C	T	F32A7.5	F32A7.5:NM_001026266:exon2:c.C695T:p.A232V,F32A7.5:NM_001026267:exon2:c.C695T:p.A232V,F32A7.5:NM_001265527:exon2:c.C695T:p.A232V,F32A7.5:NM_001026265:exon2:c.C695T:p.A232V,					hom-669.77-21
766	nonsynonymous SNV	1	chrV	4376141	4376141	C	T	F32D1.7	F32D1.7:NM_071804:exon1:c.G13A:p.E5K,					hom-479.77-15
767	nonsynonymous SNV	1	chrV	13738365	13738365	C	T	F35E12.5	F35E12.5:NM_074001:exon1:c.G94A:p.G32R,					hom-859.77-26
768	nonsynonymous SNV	1	chrII	2418874	2418874	C	T	F42G2.7	:NM_001267124:exon1:c.C233T:p.S78F,F42G2.7:NM_001267125:exon2:c.C181T:p.P61S,		hom-991.77-29
769	nonsynonymous SNV	1	chrV	17356544	17356544	C	T	F47H4.2	F47H4.2:NM_001136426:exon5:c.C1379T:p.S460F,				hom-1159.77-34
770	nonsynonymous SNV	1	chrIV	1924023	1924023	G	A	F52C12.4	F52C12.4:NM_067744:exon2:c.G76A:p.G26R,		hom-327.77-11
771	nonsynonymous SNV	1	chrIII	5304227	5304227	G	A	F52C9.5	F52C9.5:NM_065732:exon8:c.G1102A:p.A368T,		hom-1350.77-40
772	nonsynonymous SNV	1	chrX	13595531	13595531	G	A	F54B11.5	F54B11.5:NM_077875:exon2:c.C134T:p.A45V,				hom-662.77-20
773	nonsynonymous SNV	1	chrI	12306759	12306759	C	T	F56H6.9	F56H6.9:NM_060709:exon14:c.C2360T:p.T787I,					hom-790.77-25
774	nonsynonymous SNV	1	chrII	12928160	12928160	C	T	F58G1.3	F58G1.3:NM_064353:exon1:c.G32A:p.G11E,				hom-1242.77-36
775	nonsynonymous SNV	1	chrII	4999805	4999805	G	A	F59A6.5	F59A6.5:NM_062520:exon2:c.G238A:p.E80K,		hom-829.77-24
776	nonsynonymous SNV	1	chrV	16898930	16898930	C	T	fbxa-45	fbxa-45:NM_074869:exon2:c.G460A:p.D154N,					hom-260.78-8
777	nonsynonymous SNV	1	chrII	3477124	3477124	G	A	fbxb-104	fbxb-104:NM_062156:exon1:c.C68T:p.T23I,		hom-994.77-29
778	nonsynonymous SNV	1	chrV	10221105	10221105	C	T	fipr-5	fipr-5:NM_001028483:exon2:c.G242A:p.G81E,				hom-1517.77-48
779	nonsynonymous SNV	1	chrV	2873819	2873819	C	T	folt-2	folt-2:NM_071379:exon3:c.G610A:p.E204K,					hom-535.85-18
780	nonsynonymous SNV	1	chrX	17569020	17569020	C	T	frpr-7	frpr-7:NM_078441:exon7:c.G829A:p.V277I,					hom-1197.77-34
781	nonsynonymous SNV	1	chrII	2820127	2820127	G	A	fut-4	fut-4:NM_061971:exon6:c.C664T:p.P222S,			hom-723.77-24
782	nonsynonymous SNV	1	chrIV	9482301	9482301	G	A	gadr-2	gadr-2:NM_069273:exon8:c.C1951T:p.P651S,		hom-831.77-24
783	nonsynonymous SNV	1	chrIV	15877082	15877082	G	A	gcy-25	gcy-25:NM_070490:exon8:c.G1367A:p.G456E,			hom-409.77-13
784	nonsynonymous SNV	1	chrI	4638345	4638345	C	T	got-2.1	got-2.1:NM_059012:exon4:c.G730A:p.D244N,			hom-1249.77-39
785	nonsynonymous SNV	1	chrI	6755383	6755383	C	T	hrpf-1	:NM_170888:exon4:c.G832A:p.D278N,hrpf-1:NM_170889:exon4:c.G832A:p.D278N,		hom-1751.77-53
786	nonsynonymous SNV	1	chrI	9629410	9629410	C	T	hsr-9	hsr-9:NM_001026439:exon7:c.C2743T:p.L915F,				hom-972.77-31
787	nonsynonymous SNV	1	chrII	643176	643176	C	T	K07E8.7	K07E8.7:NM_061377:exon7:c.G643A:p.D215N,		hom-956.77-27
788	nonsynonymous SNV	1	chrV	9995222	9995222	C	T	K08H10.6	K08H10.6:NM_073171:exon2:c.G364A:p.A122T,				hom-1054.77-32
789	nonsynonymous SNV	1	chrX	3290746	3290746	A	T	K09C4.4	K09C4.4:NM_076165:exon6:c.A681T:p.L227F,				hom-929.77-28
790	nonsynonymous SNV	1	chrII	2258237	2258237	C	T	K09F6.3	K09F6.3:NM_061820:exon1:c.C1927T:p.R643C,		hom-876.77-25
791	nonsynonymous SNV	1	chrII	11694825	11694825	G	A	kel-1	kel-1:NM_001267382:exon1:c.G62A:p.G21E,:NM_001267381:exon6:c.G1577A:p.G526E,					hom-556.77-17
792	nonsynonymous SNV	1	chrIII	2879665	2879665	A	T	klf-1	klf-1:NM_065231:exon6:c.A1259T:p.N420I,					hom-927.77-27
793	nonsynonymous SNV	1	chrI	6463453	6463453	G	A	knl-2	knl-2:NM_059457:exon7:c.G2090A:p.R697H,		hom-1297.77-39
794	nonsynonymous SNV	1	chrX	7504126	7504126	G	A	lgc-11	lgc-11:NM_076869:exon9:c.C1034T:p.P345L,			hom-1239.77-37
795	nonsynonymous SNV	1	chrX	15734944	15734944	G	A	lin-15A	lin-15A:NM_078187:exon6:c.G1910A:p.R637K,				hom-737.77-22
796	nonsynonymous SNV	1	chrI	3145108	3145108	G	A	lpd-6	lpd-6:NM_058707:exon5:c.C1190T:p.A397V,		hom-1289.77-39
797	nonsynonymous SNV	1	chrI	10885370	10885370	C	T	lrk-1	lrk-1:NM_060438:exon13:c.G3703A:p.A1235T,			hom-1135.77-35
798	nonsynonymous SNV	1	chrI	5579892	5579892	A	G	M01E11.2	M01E11.2:NM_059233:exon2:c.A182G:p.D61G,		hom-912.77-29
799	nonsynonymous SNV	1	chrIII	3505894	3505894	C	T	M01F1.4	M01F1.4:NM_001027516:exon12:c.G2296A:p.A766T,				hom-1521.77-45
800	nonsynonymous SNV	1	chrIII	1502905	1502905	C	T	M01G5.1	M01G5.1:NM_065012:exon5:c.C1181T:p.P394L,		hom-636.77-22
801	nonsynonymous SNV	1	chrIII	10421928	10421928	G	A	M03C11.6	M03C11.6:NM_066898:exon6:c.C673T:p.H225Y,		hom-636.77-20
802	nonsynonymous SNV	1	chrI	6606859	6606859	G	A	maco-1	maco-1:NM_059501:exon3:c.C356T:p.P119L,				hom-1028.77-31
803	nonsynonymous SNV	1	chrII	9367844	9367844	G	A	mel-11	mel-11:NM_001026756:exon14:c.G2851A:p.A951T,mel-11:NM_001026757:exon15:c.G3166A:p.A1056T,mel-11:NM_063593:exon14:c.G2842A:p.A948T,mel-11:NM_001026758:exon13:c.G2698A:p.A900T,					hom-431.77-14
804	nonsynonymous SNV	1	chrIV	13354944	13354944	G	A	mex-5	mex-5:NM_070165:exon4:c.G1096A:p.D366N,			hom-795.77-23
805	nonsynonymous SNV	1	chrII	13742452	13742452	G	A	mig-14	mig-14:NM_001027104:exon3:c.G279A:p.M93I,					hom-369.77-12
806	nonsynonymous SNV	1	chrI	11024040	11024040	C	T	mltn-2	mltn-2:NM_060457:exon3:c.G347A:p.R116Q,			hom-1090.77-33
807	nonsynonymous SNV	1	chrIV	9074765	9074765	G	A	mppb-1	mppb-1:NM_069175:exon2:c.G58A:p.V20I,					hom-589.77-17
808	nonsynonymous SNV	1	chrIII	13413568	13413568	C	T	myo-6	:NM_001027419:exon13:c.C1685T:p.P562L,					hom-657.77-22
809	nonsynonymous SNV	1	chrII	1177688	1177688	C	T	nas-27	nas-27:NM_061525:exon4:c.G631A:p.V211I,		hom-1076.77-32
810	nonsynonymous SNV	1	chrII	2561106	2561106	C	T	nep-18	nep-18:NM_061896:exon6:c.G848A:p.G283E,		hom-1204.77-36
811	nonsynonymous SNV	1	chrX	9034777	9034777	C	T	nep-22	nep-22:NM_077127:exon2:c.C200T:p.S67F,			hom-2411.77-34
812	nonsynonymous SNV	1	chrV	19091969	19091969	C	T	nhr-145	nhr-145:NM_001269913:exon7:c.C815T:p.T272I,:NM_001269912:exon8:c.C986T:p.T329I,		hom-510.77-16
813	nonsynonymous SNV	1	chrV	398645	398645	G	A	nhr-253	nhr-253:NM_070787:exon4:c.G926A:p.G309E,		hom-922.77-27
814	nonsynonymous SNV	1	chrIV	9711602	9711602	G	A	nhr-38	nhr-38:NM_069327:exon5:c.G571A:p.A191T,				hom-845.77-25
815	nonsynonymous SNV	1	chrV	8962232	8962232	C	T	nhr-44	nhr-44:NM_072912:exon9:c.G1049A:p.G350E,					hom-798.77-23
816	nonsynonymous SNV	1	chrV	15773158	15773158	C	T	nhr-60	nhr-60:NM_074529:exon1:c.G50A:p.S17N,					hom-457.77-15
817	nonsynonymous SNV	1	chrI	12245649	12245649	C	T	nhr-82	nhr-82:NM_060689:exon2:c.C83T:p.A28V,			hom-1106.77-33
818	nonsynonymous SNV	1	chrV	4220538	4220538	C	T	nlp-9	nlp-9:NM_071768:exon3:c.C194T:p.A65V,nlp-9:NM_071767:exon3:c.C194T:p.A65V,			hom-816.77-26
819	nonsynonymous SNV	1	chrI	3820327	3820327	C	T	npp-11	npp-11:NM_058831:exon4:c.C2078T:p.P693L,			hom-1510.77-44
820	nonsynonymous SNV	1	chrII	14580260	14580260	G	A	nspb-8	nspb-8:NM_001026732:exon2:c.C236T:p.T79I,		hom-1215.77-36
821	nonsynonymous SNV	1	chrX	15544099	15544099	G	A	olrn-1	olrn-1:NM_001029163:exon3:c.G951A:p.M317I,:NM_001029162:exon3:c.G972A:p.M324I,				hom-1231.77-38
822	nonsynonymous SNV	1	chrV	11038623	11038623	C	T	pak-2	pak-2:NM_073408:exon3:c.G597A:p.M199I,pak-2:NM_073409:exon3:c.G591A:p.M197I,					hom-748.77-24
823	nonsynonymous SNV	1	chrI	10606069	10606069	C	T	pash-1	pash-1:NM_060373:exon11:c.C2105T:p.A702V,					hom-295.77-10
824	nonsynonymous SNV	1	chrI	7495700	7495700	C	T	PBRM-1	:NM_001025837:exon2:c.C217T:p.P73S,					hom-522.77-17
825	nonsynonymous SNV	1	chrI	3908836	3908836	G	A	pbs-4	pbs-4:NM_058860:exon1:c.G82A:p.G28S,		hom-884.77-26
826	nonsynonymous SNV	1	chrI	8695732	8695732	C	T	pbs-7	pbs-7:NM_059953:exon4:c.G413A:p.G138D,			hom-1071.77-31
827	nonsynonymous SNV	1	chrI	11703538	11703538	C	T	PGRN-1	:NM_060580:exon4:c.C1031T:p.T344I,					hom-756.77-23
828	nonsynonymous SNV	1	chrI	13022617	13022617	G	A	PMR-1	:NM_001026691:exon10:c.G2818A:p.D940N,:NM_001026689:exon8:c.G2587A:p.D863N,		hom-640.77-20
829	nonsynonymous SNV	1	chrIV	8381608	8381608	C	T	PRAF-3	:NM_001027933:exon4:c.C472T:p.R158C,praf-3:NM_001027934:exon2:c.C163T:p.R55C,		hom-979.77-29
830	nonsynonymous SNV	1	chrIV	10215186	10215186	G	A	qns-1	qns-1:NM_001268545:exon4:c.C707T:p.P236L,:NM_001268544:exon11:c.C1766T:p.P589L,:NM_001268543:exon12:c.C1979T:p.P660L,		hom-780.77-23
831	nonsynonymous SNV	1	chrX	4006264	4006264	C	T	R02E12.4	R02E12.4:NM_076288:exon8:c.C1255T:p.P419S,					hom-448.77-14
832	nonsynonymous SNV	1	chrII	927274	927274	C	T	R07C3.13	R07C3.13:NM_061452:exon2:c.G344A:p.G115D,		hom-713.77-22
833	nonsynonymous SNV	1	chrX	3641662	3641662	C	T	R11G1.6	:NM_171946:exon8:c.G1237A:p.A413T,R11G1.6:NM_001029689:exon7:c.G967A:p.A323T,:NM_171654:exon8:c.G1237A:p.A413T,R11G1.6:NM_001029688:exon7:c.G967A:p.A323T,					hom-705.77-21
834	nonsynonymous SNV	1	chrX	4370610	4370610	G	A	R160.5	:NM_001270080:exon2:c.C170T:p.P57L,R160.5:NM_001270081:exon2:c.C170T:p.P57L,			hom-1096.77-32
835	nonsynonymous SNV	1	chrV	12966838	12966838	T	C	R186.3	R186.3:NM_073844:exon3:c.A263G:p.E88G,					hom-410.77-13
836	nonsynonymous SNV	1	chrIII	9403675	9403675	A	C	rgr-1	rgr-1:NM_066667:exon13:c.A3595C:p.N1199H,rgr-1:NM_001268056:exon16:c.A3997C:p.N1333H,rgr-1:NM_066666:exon14:c.A3613C:p.N1205H,				hom-981.77-30
837	nonsynonymous SNV	1	chrV	3585821	3585821	T	A	rpl-11.1	rpl-11.1:NM_071607:exon2:c.A185T:p.Y62F,				hom-701.77-21
838	nonsynonymous SNV	1	chrI	12098798	12098798	G	A	rrf-2	rrf-2:NM_060656:exon20:c.C4649T:p.T1550M,		hom-974.77-30
839	nonsynonymous SNV	1	chrI	8016667	8016667	C	T	RSKN-2	:NM_001047180:exon6:c.C1282T:p.L428F,					hom-860.77-25
840	nonsynonymous SNV	1	chrI	11690755	11690755	C	T	scrm-1	scrm-1:NM_001264776:exon1:c.G58A:p.V20M,:NM_060576:exon1:c.G58A:p.V20M,:NM_060575:exon1:c.G58A:p.V20M,			hom-874.77-25
841	nonsynonymous SNV	1	chrIV	11141707	11141707	G	A	skih-2	skih-2:NM_069683:exon4:c.C473T:p.P158L,				hom-715.77-23
842	nonsynonymous SNV	1	chrX	11398274	11398274	G	A	slo-2	:NM_001029358:exon7:c.C667T:p.R223C,:NM_001270215:exon9:c.C829T:p.R277C,slo-2:NM_001029357:exon7:c.C730T:p.R244C,:NM_001270218:exon8:c.C799T:p.R267C,:NM_001136452:exon7:c.C721T:p.R241C,slo-2:NM_001029356:exon7:c.C730T:p.R244C,:NM_001270217:exon8:c.C838T:p.R280C,:NM_001270216:exon8:c.C784T:p.R262C,			hom-1355.77-38
843	nonsynonymous SNV	1	chrII	11579059	11579059	G	A	smc-6	smc-6:NM_064075:exon3:c.G310A:p.G104R,			hom-844.77-24
844	nonsynonymous SNV	1	chrIII	1589187	1589187	C	T	sms-3	sms-3:NM_065024:exon1:c.G208A:p.V70M,		hom-822.77-25
845	nonsynonymous SNV	1	chrI	5103199	5103199	C	T	spe-5	spe-5:NM_059117:exon2:c.G160A:p.V54I,			hom-987.77-28
846	nonsynonymous SNV	1	chrIV	12054530	12054530	G	A	spt-5	spt-5:NM_069882:exon5:c.G2783A:p.R928K,					hom-562.77-16
847	nonsynonymous SNV	1	chrIII	4681469	4681469	C	T	srg-11	srg-11:NM_065554:exon5:c.C949T:p.P317S,				hom-885.77-26
848	nonsynonymous SNV	1	chrV	17219644	17219644	C	T	srh-109	srh-109:NM_074960:exon2:c.G598A:p.V200I,		hom-1216.77-38
849	nonsynonymous SNV	1	chrII	3204118	3204118	G	A	sri-50	sri-50:NM_062071:exon3:c.G305A:p.G102E,		hom-526.77-16
850	nonsynonymous SNV	1	chrIV	15103685	15103685	G	A	srt-44	srt-44:NM_070422:exon1:c.G89A:p.G30E,				hom-833.77-25
851	nonsynonymous SNV	1	chrV	3121015	3121015	C	T	srt-56	srt-56:NM_071455:exon3:c.G457A:p.V153I,				hom-1054.77-32
852	nonsynonymous SNV	1	chrV	2984789	2984789	C	T	srw-139	srw-139:NM_071412:exon2:c.G562A:p.G188R,			hom-1092.77-33
853	nonsynonymous SNV	1	chrV	13836526	13836526	G	A	srx-129	srx-129:NM_001028806:exon6:c.G904A:p.V302I,			hom-959.77-28
854	nonsynonymous SNV	1	chrV	15282880	15282880	C	T	srx-51	srx-51:NM_074385:exon5:c.C484T:p.P162S,					hom-892.77-27
855	nonsynonymous SNV	1	chrV	13338369	13338369	C	T	str-4	str-4:NM_073906:exon7:c.G804A:p.M268I,				hom-1823.77-54
856	nonsynonymous SNV	1	chrX	5596299	5596299	G	A	sulp-2	sulp-2:NM_076543:exon13:c.C1610T:p.T537I,			hom-1047.77-31
857	nonsynonymous SNV	1	chrX	8406184	8406184	G	A	sulp-3	sulp-3:NM_077023:exon9:c.C1094T:p.A365V,				hom-1263.77-37
858	nonsynonymous SNV	1	chrI	7872609	7872609	G	A	suro-1	suro-1:NM_059776:exon9:c.C1727T:p.S576L,		hom-926.77-27
859	nonsynonymous SNV	1	chrIV	11354694	11354694	C	T	T01G1.2	T01G1.2:NM_069742:exon2:c.C235T:p.R79C,		hom-999.77-31
860	nonsynonymous SNV	1	chrV	16601703	16601703	C	T	T03E6.8	T03E6.8:NM_074799:exon4:c.G635A:p.G212E,				hom-1954.77-59
861	nonsynonymous SNV	1	chrIV	10058082	10058082	G	A	T04B2.5	T04B2.5:NM_069420:exon3:c.C493T:p.L165F,				hom-1208.77-35
862	nonsynonymous SNV	1	chrIII	6899170	6899170	G	A	T07E3.4	T07E3.4:NM_181968:exon3:c.G325A:p.A109T,:NM_066100:exon4:c.G544A:p.A182T,					hom-973.77-32
863	nonsynonymous SNV	1	chrV	12861808	12861808	G	A	T07F10.1	T07F10.1:NM_001047696:exon7:c.G1519A:p.D507N,:NM_001047695:exon8:c.G1555A:p.D519N,		hom-1332.77-38
864	nonsynonymous SNV	1	chrX	2235378	2235378	C	T	T14F9.2	T14F9.2:NM_076010:exon5:c.C874T:p.L292F,		hom-748.77-22
865	nonsynonymous SNV	1	chrIII	2896145	2896145	C	T	T20B6.2	T20B6.2:NM_065234:exon3:c.C1333T:p.P445S,				hom-795.77-24
866	nonsynonymous SNV	1	chrI	7939066	7939066	A	T	T22C1.3	T22C1.3:NM_059788:exon3:c.A403T:p.I135F,		hom-997.77-30
867	nonsynonymous SNV	1	chrX	17229916	17229916	A	T	T25G12.6	T25G12.6:NM_078390:exon1:c.T60A:p.N20K,		hom-925.77-27
868	nonsynonymous SNV	1	chrI	6099155	6099155	G	A	T27A3.4	T27A3.4:NM_059359:exon1:c.G146A:p.R49H,		hom-493.77-16
869	nonsynonymous SNV	1	chrIV	14549217	14549217	C	A	T27E7.9	T27E7.9:NM_001028234:exon1:c.G142T:p.A48S,		hom-995.77-29
870	nonsynonymous SNV	1	chrX	14290321	14290321	C	T	tag-172	tag-172:NM_171799:exon1:c.G550A:p.G184S,					hom-347.77-12
871	nonsynonymous SNV	1	chrV	9215447	9215447	G	A	tag-232	:NM_072986:exon7:c.C1223T:p.S408F,tag-232:NM_182363:exon1:c.C104T:p.S35F,		hom-1392.77-40
872	nonsynonymous SNV	1	chrII	15247488	15247488	G	A	tig-3	tig-3:NM_064917:exon3:c.C488T:p.P163L,		hom-705.77-21
873	nonsynonymous SNV	1	chrIV	10244023	10244023	G	A	tkt-1	tkt-1:NM_069477:exon2:c.G379A:p.V127I,				hom-1126.77-34
874	nonsynonymous SNV	1	chrX	9151877	9151877	G	A	tmbi-4	tmbi-4:NM_077142:exon3:c.G123A:p.M41I,			hom-1149.77-35
875	nonsynonymous SNV	1	chrII	4430127	4430127	G	A	toe-1	toe-1:NM_062381:exon5:c.G3854A:p.G1285E,		hom-755.77-22
876	nonsynonymous SNV	1	chrIII	999348	999348	G	A	trp-2	trp-2:NM_001027532:exon15:c.G2215A:p.V739I,				hom-495.77-15
877	nonsynonymous SNV	1	chrV	13012433	13012433	C	T	TRY-10	:NM_001269546:exon4:c.G409A:p.D137N,					hom-464.77-14
878	nonsynonymous SNV	1	chrV	17729093	17729093	C	T	twk-42	twk-42:NM_075082:exon4:c.G589A:p.E197K,		hom-835.77-25
879	nonsynonymous SNV	1	chrIII	8353340	8353340	G	A	unc-116	unc-116:NM_066441:exon6:c.C1136T:p.S379F,					hom-831.77-24
880	nonsynonymous SNV	1	chrII	14647726	14647726	C	T	unc-52	:NM_064643:exon35:c.G9806A:p.G3269E,unc-52:NM_001267509:exon11:c.G2309A:p.G770E,				hom-1464.77-43
881	nonsynonymous SNV	1	chrI	13554361	13554361	G	A	vars-2	vars-2:NM_060976:exon4:c.C1993T:p.L665F,		hom-697.77-20
882	nonsynonymous SNV	1	chrI	4756687	4756687	G	A	viln-1	viln-1:NM_059041:exon4:c.G694A:p.V232M,		hom-1149.77-35
883	nonsynonymous SNV	1	chrI	12533799	12533799	C	T	W02D9.2	W02D9.2:NM_001264997:exon4:c.C454T:p.L152F,:NM_001264996:exon5:c.C529T:p.L177F,:NM_001264995:exon5:c.C505T:p.L169F,					hom-537.77-16
884	nonsynonymous SNV	1	chrIV	12338093	12338093	G	A	wht-5	wht-5:NM_069951:exon3:c.G371A:p.G124E,				hom-1051.77-31
885	nonsynonymous SNV	1	chrV	16988299	16988299	C	T	Y102A5C.27	Y102A5C.27:NM_074897:exon2:c.G280A:p.E94K,		hom-1426.77-41
886	nonsynonymous SNV	1	chrI	9937839	9937839	C	T	Y106G6A.1	Y106G6A.1:NM_060228:exon2:c.G247A:p.E83K,			hom-1071.77-30
887	nonsynonymous SNV	1	chrI	10322847	10322847	C	T	Y106G6G.4	Y106G6G.4:NM_060304:exon1:c.G397A:p.G133S,			hom-1160.77-35
888	nonsynonymous SNV	1	chrIV	4760406	4760406	G	A	Y17G9B.9	Y17G9B.9:NM_068235:exon1:c.C14T:p.S5F,				hom-949.77-29
889	nonsynonymous SNV	1	chrV	16559085	16559085	C	T	Y32B12B.4	:NM_001269786:exon5:c.C3290T:p.A1097V,				hom-958.77-29
890	nonsynonymous SNV	1	chrIV	3713674	3713674	G	A	Y37E11AL.1	Y37E11AL.1:NM_068000:exon5:c.G529A:p.A177T,			hom-1040.77-31
891	nonsynonymous SNV	1	chrIV	1631980	1631980	G	A	Y41D4B.26	Y41D4B.26:NM_171272:exon1:c.G3A:p.M1I,			hom-780.77-23
892	nonsynonymous SNV	1	chrIV	1635099	1635099	G	A	Y41D4B.6	Y41D4B.6:NM_067712:exon4:c.G526A:p.D176N,					hom-516.77-15
893	nonsynonymous SNV	1	chrI	3582385	3582385	G	A	Y47G6A.29	Y47G6A.29:NM_170844:exon20:c.C5552T:p.A1851V,		hom-1504.77-44
894	nonsynonymous SNV	1	chrIII	11978725	11978725	G	A	Y56A3A.30	Y56A3A.30:NM_067161:exon2:c.C79T:p.P27S,					hom-548.77-18
895	nonsynonymous SNV	1	chrIV	14738392	14738392	G	A	Y57G11C.42	Y57G11C.42:NM_001268894:exon6:c.G1045A:p.A349T,				hom-1215.77-38
896	nonsynonymous SNV	1	chrII	2218129	2218129	C	T	Y59C2A.3	Y59C2A.3:NM_061813:exon3:c.G595A:p.E199K,		hom-1212.77-35
897	nonsynonymous SNV	1	chrV	19948608	19948608	G	A	Y60A3A.9	Y60A3A.9:NM_075460:exon3:c.C349T:p.L117F,			hom-1014.77-30
898	nonsynonymous SNV	1	chrV	4784301	4784301	C	T	Y60C6A.1	Y60C6A.1:NM_071884:exon3:c.C595T:p.P199S,				hom-1181.77-36
899	nonsynonymous SNV	1	chrIII	1551436	1551436	C	T	Y67D2.6	Y67D2.6:NM_065019:exon4:c.G767A:p.G256E,		hom-711.77-21
900	nonsynonymous SNV	1	chrV	18656230	18656230	C	T	Y69H2.3	:NM_075243:exon17:c.G2324A:p.G775E,:NM_075241:exon16:c.G2129A:p.G710E,				hom-804.77-25
901	nonsynonymous SNV	1	chrI	13717852	13717852	C	T	Y6B3B.3	Y6B3B.3:NM_061000:exon6:c.C2165T:p.S722F,				hom-1010.77-30
902	nonsynonymous SNV	1	chrI	1687966	1687966	G	A	Y71G12B.31	Y71G12B.31:NM_001026653:exon5:c.C484T:p.P162S,		hom-443.77-16
903	nonsynonymous SNV	1	chrI	1815266	1815266	C	T	Y71G12B.32	Y71G12B.32:NM_001026654:exon3:c.G160A:p.D54N,					hom-451.77-14
904	nonsynonymous SNV	1	chrV	8726711	8726711	C	T	ZC196.6	ZC196.6:NM_072846:exon2:c.C164T:p.T55I,				hom-875.77-25
905	nonsynonymous SNV	1	chrI	3264743	3264743	C	T	zip-4	zip-4:NM_001047238:exon1:c.G484A:p.E162K,:NM_058731:exon2:c.G673A:p.E225K,:NM_058732:exon2:c.G673A:p.E225K,			hom-756.77-22
906	nonsynonymous SNV	1	chrII	10460345	10460345	G	A	ZK673.11	ZK673.11:NM_001047370:exon3:c.G430A:p.D144N,ZK673.11:NM_001047369:exon3:c.G430A:p.D144N,ZK673.11:NM_001267321:exon4:c.G517A:p.D173N,			hom-1255.77-36
907	nonsynonymous SNV	1	chrI	14954234	14954234	C	T	ZK909.3	ZK909.3:NM_061207:exon2:c.C229T:p.R77C,				hom-1687.77-54
908	nonsynonymous SNV	1	chrX	3100568	3100568	C	T	ztf-13	ztf-13:NM_076130:exon5:c.G950A:p.R317H,			hom-1018.77-31
909	nonsynonymous SNV	1	chrI	3885711	3885711	G	A	abf-2	abf-2:NM_058851:exon1:c.C181T:p.R61C,																	hom-908.77-26
910	nonsynonymous SNV	1	chrX	7402178	7402178	C	T	C10A4.4	C10A4.4:NM_076850:exon1:c.C50T:p.T17I,																	hom-685.77-20
911	nonsynonymous SNV	1	chrV	552198	552198	C	T	C14C6.8	C14C6.8:NM_070842:exon4:c.G640A:p.D214N,																	hom-821.77-28
912	nonsynonymous SNV	1	chrII	7290841	7290841	C	T	C30G12.2	C30G12.2:NM_063119:exon1:c.C424T:p.P142S,																	hom-787.77-23
913	nonsynonymous SNV	1	chrI	4449741	4449741	G	A	C41D11.9	C41D11.9:NM_058971:exon1:c.C35T:p.A12V,																	hom-536.77-18
914	nonsynonymous SNV	1	chrI	6471044	6471044	C	T	cdc-25.1	cdc-25.1:NM_059461:exon3:c.G770A:p.G257D,																	hom-680.77-20
915	nonsynonymous SNV	1	chrIII	9816088	9816088	G	A	cnx-1	cnx-1:NM_066775:exon3:c.C694T:p.L232F,																	hom-858.77-26
916	nonsynonymous SNV	1	chrIV	10084750	10084750	C	T	col-2	col-2:NM_069428:exon2:c.G620A:p.G207E,																	hom-850.77-25
917	nonsynonymous SNV	1	chrI	5413144	5413144	C	T	coq-1	coq-1:NM_059187:exon11:c.G1168A:p.D390N,																	hom-585.77-17
918	nonsynonymous SNV	1	chrIV	423958	423958	C	T	daf-18	daf-18:NM_067525:exon3:c.G499A:p.V167I,																	hom-849.77-26
919	nonsynonymous SNV	1	chrV	13139183	13139183	G	A	dhc-3	dhc-3:NM_073871:exon1:c.G218A:p.R73K,																	hom-561.77-16
920	nonsynonymous SNV	1	chrII	10712966	10712966	C	T	DPH-2	:NM_001267328:exon4:c.G466A:p.D156N,																	hom-508.77-15
921	nonsynonymous SNV	1	chrI	11536866	11536866	C	T	dys-1	dys-1:NM_060545:exon33:c.G8260A:p.E2754K,																	hom-795.77-23
922	nonsynonymous SNV	1	chrIII	713390	713390	C	T	elf-1	elf-1:NM_001026009:exon5:c.C677T:p.P226L,elf-1:NM_001026010:exon5:c.C674T:p.P225L,																	hom-761.77-23
923	nonsynonymous SNV	1	chrII	8149745	8149745	C	T	F10B5.3	F10B5.3:NM_063308:exon2:c.G175A:p.D59N,																	hom-871.77-25
924	nonsynonymous SNV	1	chrV	12452526	12452526	C	T	F28C1.1	F28C1.1:NM_073723:exon5:c.C1444T:p.R482C,																	hom-803.77-23
925	nonsynonymous SNV	1	chrII	7235634	7235634	C	T	F32A5.3	F32A5.3:NM_063108:exon9:c.C1565T:p.S522F,																	hom-672.77-19
926	nonsynonymous SNV	1	chrI	9015466	9015466	C	T	F36F2.8	F36F2.8:NM_001026285:exon2:c.G190A:p.G64R,																	hom-915.77-27
927	nonsynonymous SNV	1	chrIII	2261377	2261377	C	T	fbxa-42	fbxa-42:NM_001047421:exon1:c.G43A:p.D15N,																	hom-8397.77-14
928	nonsynonymous SNV	1	chrI	5403622	5403622	C	T	frm-4	frm-4:NM_059186:exon16:c.G1689A:p.M563I,frm-4:NM_001262958:exon17:c.G1776A:p.M592I,frm-4:NM_059185:exon15:c.G1665A:p.M555I,																	hom-1596.77-54
929	nonsynonymous SNV	1	chrV	20613666	20613666	G	A	grd-2	grd-2:NM_075576:exon12:c.G2806A:p.E936K,																	hom-1763.77-49
930	nonsynonymous SNV	1	chrII	6679165	6679165	C	T	H43E16.1	H43E16.1:NM_062957:exon10:c.C3520T:p.P1174S,																	hom-1512.77-44
931	nonsynonymous SNV	1	chrII	2951925	2951925	C	T	irld-51	irld-51:NM_001136350:exon2:c.G346A:p.D116N,																	hom-733.77-22
932	nonsynonymous SNV	1	chrIII	2771000	2771000	C	T	laf-1	laf-1:NM_001267929:exon7:c.G1775A:p.G592E,laf-1:NM_001267930:exon6:c.G1970A:p.G657E,																	hom-404.77-12
933	nonsynonymous SNV	1	chrI	3945983	3945983	G	A	lrp-2	lrp-2:NM_058869:exon9:c.C6455T:p.S2152L,																	hom-807.77-25
934	nonsynonymous SNV	1	chrIII	10435783	10435783	G	A	M03C11.8	M03C11.8:NM_066900:exon1:c.C104T:p.A35V,																	hom-769.77-24
935	nonsynonymous SNV	1	chrIII	7778415	7778415	C	T	mab-5	mab-5:NM_066294:exon4:c.G391A:p.E131K,																	hom-874.77-26
936	nonsynonymous SNV	1	chrV	15058113	15058113	G	A	mcm-3	mcm-3:NM_074305:exon3:c.C1369T:p.P457S,																	hom-672.77-20
937	nonsynonymous SNV	1	chrIII	6431378	6431378	C	T	mrps-17	mrps-17:NM_066008:exon3:c.G206A:p.G69E,																	hom-938.77-28
938	nonsynonymous SNV	1	chrI	5800894	5800894	C	T	mtk-1	mtk-1:NM_059281:exon3:c.G247A:p.G83R,mtk-1:NM_059282:exon3:c.G247A:p.G83R,																	hom-1038.77-30
939	nonsynonymous SNV	1	chrIII	7482545	7482545	C	T	mup-4	mup-4:NM_066244:exon14:c.G4189A:p.D1397N,																	hom-1448.77-43
940	nonsynonymous SNV	1	chrI	6358011	6358011	C	T	mut-2	:NM_059433:exon2:c.G343A:p.A115T,mut-2:NM_182080:exon2:c.G343A:p.A115T,																	hom-1185.77-34
941	nonsynonymous SNV	1	chrX	15427376	15427376	C	T	nas-13	nas-13:NM_078148:exon3:c.G478A:p.A160T,																	hom-990.77-31
942	nonsynonymous SNV	1	chrV	18843798	18843798	G	A	nhr-65	nhr-65:NM_001029049:exon7:c.G851A:p.S284N,:NM_001029048:exon7:c.G851A:p.S284N,																	hom-838.77-24
943	nonsynonymous SNV	1	chrI	9880097	9880097	T	A	nhr-69	nhr-69:NM_060214:exon6:c.A769T:p.N257Y,																	hom-997.77-30
944	nonsynonymous SNV	1	chrIV	3551310	3551310	G	A	osm-9	osm-9:NM_067971:exon14:c.C2651T:p.P884L,																	hom-1138.77-36
945	nonsynonymous SNV	1	chrIII	4417385	4417385	C	T	pdcd-2	pdcd-2:NM_065495:exon2:c.G46A:p.V16I,																	hom-754.77-22
946	nonsynonymous SNV	1	chrIII	8102538	8102538	C	T	plk-1	plk-1:NM_001026003:exon3:c.C970T:p.P324S,plk-1:NM_001026002:exon3:c.C967T:p.P323S,																	hom-874.77-26
947	nonsynonymous SNV	1	chrII	6887042	6887042	C	T	pmp-2	pmp-2:NM_063007:exon2:c.G142A:p.A48T,																	hom-729.77-22
948	nonsynonymous SNV	1	chrIII	5802799	5802799	C	T	polq-1	polq-1:NM_065849:exon2:c.G149A:p.S50N,																	hom-797.77-23
949	nonsynonymous SNV	1	chrV	17748291	17748291	G	A	R12G8.1	R12G8.1:NM_075085:exon2:c.C259T:p.P87S,																	hom-816.77-24
950	nonsynonymous SNV	1	chrI	3291621	3291621	G	A	sulp-6	sulp-6:NM_058737:exon7:c.G1721A:p.G574E,																	hom-914.77-26
951	nonsynonymous SNV	1	chrII	8623342	8623342	C	T	T22C8.4	T22C8.4:NM_063431:exon2:c.G323A:p.R108K,																	hom-970.77-28
952	nonsynonymous SNV	1	chrI	13863465	13863465	G	A	taf-1	taf-1:NM_061025:exon3:c.G543A:p.M181I,																	hom-904.77-28
953	nonsynonymous SNV	1	chrV	125852	125852	C	T	W03F9.1	W03F9.1:NM_070737:exon4:c.G373A:p.G125R,																	hom-1234.77-36
954	nonsynonymous SNV	1	chrV	125561	125561	C	T	W03F9.1	W03F9.1:NM_070737:exon4:c.G664A:p.E222K,																	hom-766.77-23
955	nonsynonymous SNV	1	chrIV	3080624	3080624	G	A	Y67D8C.9	Y67D8C.9:NM_001129354:exon10:c.C2291T:p.T764I,Y67D8C.9:NM_001129353:exon9:c.C2120T:p.T707I,																	hom-675.77-21
956	nonsynonymous SNV	1	chrIII	8439722	8439722	C	T	ZK1236.7	:NM_001268030:exon5:c.G904A:p.V302M,ZK1236.7:NM_001268031:exon5:c.G838A:p.V280M,																	hom-454.77-14
957	nonsynonymous SNV	1	chrI	4365109	4365109	G	A	ZK973.8	ZK973.8:NM_058955:exon8:c.C1072T:p.H358Y,																	hom-981.77-31
958	nonsynonymous SNV	1	chrX	11167908	11167908	G	A	F13D2.1	F13D2.1:NM_001277041:exon23:c.C2855T:p.T952I,F13D2.1:NM_001277040:exon23:c.C2789T:p.T930I,										hom-629.77-19
959	nonsynonymous SNV	1	chrIII	6488107	6488107	C	T	F23F12.8	F23F12.8:NM_066026:exon8:c.C2368T:p.P790S,										hom-603.77-19
960	nonsynonymous SNV	2	chrI	14885607	14885607	C	T	frm-1	frm-1:NM_001026695:exon8:c.G9319A:p.A3107T,frm-1:NM_061199:exon7:c.G9286A:p.A3096T,frm-1:NM_061200:exon7:c.G9286A:p.A3096T,										hom-41.74-2
961	nonsynonymous SNV	1	chrII	7015740	7015740	G	A	lst-6	lst-6:NM_063036:exon13:c.C3197T:p.A1066V,										hom-400.77-14
962	nonsynonymous SNV	1	chrX	13929287	13929287	G	A	meg-1	meg-1:NM_077918:exon2:c.C209T:p.S70F,										hom-403.77-13
963	nonsynonymous SNV	1	chrV	366946	366946	G	A	mltn-6	mltn-6:NM_001269056:exon6:c.G1019A:p.G340E,										hom-471.77-15
964	nonsynonymous SNV	1	chrIV	2324208	2324208	G	A	nsy-4	nsy-4:NM_067788:exon1:c.G145A:p.E49K,										hom-998.77-33
965	nonsynonymous SNV	3	chrII	12507724	12507724	T	G	srh-68	srh-68:NM_064267:exon2:c.T404G:p.L135W,										hom-125.90-5
966	nonsynonymous SNV	1	chrV	8600043	8600043	G	A	F41E6.8	F41E6.8:NM_072816:exon4:c.C419T:p.A140V,										hom-519.77-17
967	nonsynonymous SNV	1	chrI	10613090	10613090	G	A	lam-3	lam-3:NM_060374:exon5:c.G3140A:p.G1047E,										hom-1116.77-37
968	nonsynonymous SNV	1	chrI	14268125	14268125	G	A	pes-7	pes-7:NM_061091:exon7:c.G2605A:p.E869K,										hom-781.77-26
969	nonsynonymous SNV	1	chrIII	4728606	4728606	C	T	acy-1	acy-1:NM_065569:exon9:c.C2426T:p.A809V,										hom-326.77-11
970	nonsynonymous SNV	1	chrIV	4249412	4249412	G	A	ama-1	ama-1:NM_068122:exon4:c.G601A:p.E201K,										hom-467.77-16
971	nonsynonymous SNV	1	chrV	15105819	15105819	G	A	C01G10.14	C01G10.14:NM_074322:exon1:c.C71T:p.S24L,										hom-196.80-7
972	nonsynonymous SNV	1	chrIV	6525785	6525785	G	A	C01G5.5	C01G5.5:NM_068592:exon5:c.G554A:p.R185H,										hom-422.77-13
973	nonsynonymous SNV	1	chrIII	6556811	6556811	C	T	C09E7.8	:NM_066046:exon7:c.G958A:p.D320N,C09E7.8:NM_181966:exon6:c.G856A:p.D286N,										hom-959.77-33
974	nonsynonymous SNV	1	chrX	14671166	14671166	G	A	C26G2.2	C26G2.2:NM_078035:exon18:c.G3382A:p.D1128N,										hom-319.77-12
975	nonsynonymous SNV	1	chrIV	5795754	5795754	A	T	C31H1.5	C31H1.5:NM_068463:exon4:c.T499A:p.F167I,										hom-823.77-28
976	nonsynonymous SNV	1	chrI	10824089	10824089	G	A	C35E7.5	:NM_060429:exon1:c.G720A:p.M240I,C35E7.5:NM_182085:exon1:c.G720A:p.M240I,										hom-559.77-18
977	nonsynonymous SNV	1	chrIV	12439156	12439156	G	A	clec-185	clec-185:NM_069974:exon3:c.G296A:p.R99K,										hom-768.77-24
978	nonsynonymous SNV	1	chrII	12899885	12899885	G	A	clec-64	clec-64:NM_064343:exon3:c.G832A:p.D278N,										hom-485.77-16
979	nonsynonymous SNV	1	chrV	15286550	15286550	G	A	cyp-34A1	cyp-34A1:NM_074386:exon4:c.C770T:p.A257V,										hom-708.77-22
980	nonsynonymous SNV	1	chrI	5118834	5118834	A	T	elpc-1	elpc-1:NM_059123:exon1:c.T17A:p.I6N,										hom-500.77-17
981	nonsynonymous SNV	1	chrX	13115264	13115264	A	G	F17H10.2	:NM_001047780:exon5:c.A538G:p.M180V,F17H10.2:NM_001047781:exon4:c.A412G:p.M138V,										hom-552.77-18
982	nonsynonymous SNV	1	chrI	2693797	2693797	G	A	F32B5.3	F32B5.3:NM_058624:exon6:c.G752A:p.G251D,										hom-751.77-23
983	nonsynonymous SNV	1	chrX	10277539	10277539	G	A	F41E7.2	F41E7.2:NM_077322:exon10:c.G1297A:p.G433S,										hom-869.77-26
984	nonsynonymous SNV	1	chrV	11002244	11002244	G	A	F53B7.4	F53B7.4:NM_073403:exon2:c.C208T:p.L70F,										hom-414.77-13
985	nonsynonymous SNV	1	chrV	13624933	13624933	G	A	F53F4.10	F53F4.10:NM_073975:exon2:c.C559T:p.P187S,										hom-326.77-13
986	nonsynonymous SNV	1	chrIV	580425	580425	G	A	F56A11.6	F56A11.6:NM_067549:exon6:c.C1177T:p.R393W,										hom-737.77-24
987	nonsynonymous SNV	1	chrV	9745250	9745250	G	A	F58E6.13	:NM_001269205:exon1:c.G35A:p.C12Y,:NM_001269206:exon1:c.G35A:p.C12Y,										hom-461.77-17
988	nonsynonymous SNV	1	chrV	13030801	13030801	G	A	fmi-1	fmi-1:NM_073855:exon21:c.G5908A:p.E1970K,										hom-866.77-26
989	nonsynonymous SNV	1	chrV	11240081	11240081	G	A	ima-1	ima-1:NM_073453:exon2:c.G350A:p.C117Y,										hom-749.77-25
990	nonsynonymous SNV	1	chrII	4862491	4862491	G	A	mpst-4	mpst-4:NM_062476:exon4:c.C653T:p.A218V,										hom-710.77-22
991	nonsynonymous SNV	1	chrV	2210825	2210825	G	A	nhr-133	nhr-133:NM_071201:exon6:c.C943T:p.L315F,										hom-504.77-16
992	nonsynonymous SNV	1	chrV	394880	394880	G	A	nhr-254	nhr-254:NM_070786:exon4:c.G800A:p.G267E,										hom-597.77-19
993	nonsynonymous SNV	1	chrX	1325131	1325131	G	A	pdk-1	pdk-1:NM_001029571:exon5:c.G837A:p.M279I,pdk-1:NM_001029572:exon5:c.G843A:p.M281I,										hom-574.77-19
994	nonsynonymous SNV	1	chrI	11384099	11384099	G	A	png-1	png-1:NM_060512:exon5:c.G763A:p.A255T,										hom-305.77-10
995	nonsynonymous SNV	1	chrI	9289301	9289301	G	A	prom-1	prom-1:NM_060076:exon10:c.G1435A:p.E479K,										hom-693.77-24
996	nonsynonymous SNV	1	chrI	8597662	8597662	G	A	R05D11.6	R05D11.6:NM_059924:exon6:c.G631A:p.E211K,										hom-413.77-13
997	nonsynonymous SNV	1	chrI	7282772	7282772	G	A	rde-2	rde-2:NM_001026228:exon1:c.C98T:p.P33L,rde-2:NM_001026227:exon1:c.C98T:p.P33L,										hom-462.77-15
998	nonsynonymous SNV	1	chrIV	5472659	5472659	G	A	rme-2	rme-2:NM_068414:exon6:c.G2407A:p.V803I,										hom-438.90-16
999	nonsynonymous SNV	1	chrI	13440928	13440928	G	A	spr-5	spr-5:NM_060965:exon3:c.G448A:p.A150T,										hom-144.90-5
1000	nonsynonymous SNV	1	chrI	3875124	3875124	G	A	T03F1.1	T03F1.1:NM_058847:exon2:c.G703A:p.A235T,										hom-586.77-20
1001	nonsynonymous SNV	1	chrIII	4317730	4317730	C	T	tag-131	tag-131:NM_065467:exon1:c.C56T:p.A19V,										hom-348.28-15
1002	nonsynonymous SNV	1	chrV	19748441	19748441	G	A	W04E12.5	W04E12.5:NM_001269956:exon7:c.G530A:p.R177H,W04E12.5:NM_001269955:exon8:c.G680A:p.R227H,										hom-448.77-14
1003	nonsynonymous SNV	1	chrI	647215	647215	G	A	Y65B4A.7	Y65B4A.7:NM_058363:exon1:c.C14T:p.S5L,										hom-357.77-11
1004	stopgain SNV	1	chrIII	5730243	5730243	A	T	B0244.9	B0244.9:NM_065837:exon4:c.T423A:p.C141X,																		hom-1387.77-21
1005	stopgain SNV	1	chrII	6681547	6681547	A	T	ift-74	ift-74:NM_062958:exon7:c.A1258T:p.K420X,																		hom-508.77-16
1006	stopgain SNV	1	chrIV	15579956	15579956	C	T	pqn-76	pqn-76:NM_070471:exon2:c.C835T:p.Q279X,pqn-79:NM_070474:exon2:c.C835T:p.Q279X,																		hom-79.03-4
1007	stopgain SNV	1	chrV	5264314	5264314	G	A	srt-69	srt-69:NM_072007:exon4:c.C619T:p.Q207X,																		hom-166.81-7
1008	stopgain SNV	1	chrV	12167414	12167414	-	CCTGGTGGTCCGGCTGGGCATGTGATGCAAGCAGAAGCAGATGAGTGTTGTTCAGCAACTCCAGCTCCTCCAGCTTGTCAATCACCTCCTGGTTCTCCTGCCTCTCCTCGAGCACCATCCTCTCCTGTTGGC	col-37	col-37:NM_073652:exon1:c.320_321insGCCAACAGGAGAGGATGGTGCTCGAGGAGAGGCAGGAGAACCAGGAGGTGATTGACAAGCTGGAGGAGCTGGAGTTGCTGAACAACACTCATCTGCTTCTGCTTGCATCACATGCCCAGCCGGACCACCAGG:p.G107delinsGPTGEDGARGEAGEPGGDX,								hom-1149.27-2
1009	stopgain SNV	1	chrII	2676316	2676316	C	T	F22E5.1	F22E5.1:NM_061928:exon3:c.C400T:p.Q134X,									hom-428.77-14
1010	stopgain SNV	1	chrX	6921854	6921854	G	A	otpl-3	otpl-3:NM_076769:exon11:c.C1573T:p.R525X,								hom-145.90-5
1011	stopgain SNV	1	chrII	3710114	3710114	C	T	srx-110	srx-110:NM_062223:exon4:c.C307T:p.Q103X,								hom-365.77-12
1012	stopgain SNV	1	chrV	416177	416177	C	T	ZK6.11	ZK6.11:NM_001029143:exon5:c.G956A:p.W319X,ZK6.11:NM_001029144:exon5:c.G956A:p.W319X,						hom-250.78-8
1013	stopgain SNV	1	chrIII	8022446	8022446	C	T	F44B9.2	F44B9.2:NM_066347:exon1:c.C49T:p.Q17X,														hom-259.78-9
1014	stopgain SNV	1	chrIII	956370	956370	C	T	fbxa-54	fbxa-54:NM_064904:exon1:c.C25T:p.Q9X,														hom-335.77-12
1015	stopgain SNV	1	chrIV	14909067	14909067	G	A	pnc-2	pnc-2:NM_001028360:exon2:c.C217T:p.Q73X,														hom-373.77-13
1016	stopgain SNV	1	chrIV	10534952	10534952	G	A	21ur-12634	21ur-12634:NM_069544:exon4:c.G702A:p.W234X,														hom-573.77-19
1017	stopgain SNV	1	chrIII	8030232	8030232	G	A	F44B9.9	F44B9.9:NM_066350:exon4:c.C481T:p.Q161X,																				hom-243.77-10
1018	stopgain SNV	1	chrIV	3998341	3998341	G	C	F47C12.8	F47C12.8:NM_068056:exon2:c.C212G:p.S71X,																			hom-387.77-7
1019	stopgain SNV	1	chrI	14299074	14299074	C	T	fbxb-8	fbxb-8:NM_061098:exon2:c.C262T:p.R88X,																			hom-243.78-8
1020	stopgain SNV	1	chrIII	12911514	12911514	C	T	flp-14	flp-14:NM_067281:exon2:c.C154T:p.Q52X,																			hom-124.85-6
1021	stopgain SNV	1	chrX	13263492	13263492	C	T	K09A11.1	K09A11.1:NM_077801:exon2:c.C1012T:p.Q338X,																			hom-160.84-6
1022	stopgain SNV	1	chrII	14909087	14909087	G	A	R03C1.1	R03C1.1:NM_001267521:exon5:c.C571T:p.Q191X,R03C1.1:NM_001267522:exon5:c.C571T:p.Q191X,																				hom-53.28-3
1023	stopgain SNV	1	chrII	10793891	10793891	G	A	set-14	set-14:NM_063922:exon5:c.C1174T:p.Q392X,																			hom-544.77-10
1024	stopgain SNV	1	chrII	9068643	9068643	G	A	T24B8.4	:NM_001267268:exon6:c.C1237T:p.Q413X,																			hom-278.78-9
1025	stopgain SNV	1	chrX	14770057	14770057	C	T	Y16B4A.2	Y16B4A.2:NM_001277047:exon6:c.G893A:p.W298X,Y16B4A.2:NM_078051:exon6:c.G893A:p.W298X,																			hom-561.77-19
1026	stopgain SNV	1	chrII	8335032	8335032	C	T	C26D10.7	C26D10.7:NM_001026821:exon3:c.C568T:p.R190X,											hom-266.77-10
1027	stopgain SNV	1	chrV	11442660	11442660	G	A	F57B7.2	F57B7.2:NM_001269394:exon3:c.C604T:p.R202X,:NM_001269393:exon3:c.C727T:p.R243X,												hom-95.94-5
1028	stopgain SNV	1	chrII	8468774	8468774	C	T	M05D6.2	M05D6.2:NM_063386:exon4:c.C565T:p.R189X,											hom-163.84-6
1029	stopgain SNV	1	chrII	9425770	9425770	G	A	M176.10	M176.10:NM_063613:exon2:c.C82T:p.Q28X,												hom-133.81-7
1030	stopgain SNV	1	chrII	12514998	12514998	G	A	srh-61	srh-61:NM_064271:exon3:c.C931T:p.R311X,												hom-242.78-8
1031	stopgain SNV	1	chrX	13213003	13213003	C	T	unc-9	unc-9:NM_171790:exon3:c.C160T:p.Q54X,											hom-202.78-9
1032	stopgain SNV	1	chrV	18574979	18574979	G	A	Y51A2D.13	Y51A2D.13:NM_182345:exon5:c.C781T:p.Q261X,Y51A2D.13:NM_075231:exon5:c.C772T:p.Q258X,															hom-304.77-12
1033	stopgain SNV	1	chrIII	11576741	11576741	G	T	Y66D12A.8	:NM_001268201:exon2:c.G442T:p.E148X,:NM_001268202:exon1:c.G292T:p.E98X,															hom-33.74-1
1034	stopgain SNV	1	chrII	3282957	3282957	G	A	nep-13	nep-13:NM_062096:exon1:c.G24A:p.W8X,					hom-789.77-23
1035	stopgain SNV	1	chrV	6226760	6226760	C	T	W06H8.6	W06H8.6:NM_072195:exon2:c.G150A:p.W50X,				hom-1550.77-47
1036	stopgain SNV	1	chrV	18784364	18784364	T	A	Y17D7B.10	Y17D7B.10:NM_001269895:exon1:c.T21A:p.C7X,					hom-348.77-11
1037	stopgain SNV	1	chrI	887948	887948	G	A	Y95B8A.6	:NM_058387:exon2:c.G167A:p.W56X,		hom-864.77-27
1038	stopgain SNV	1	chrI	10736158	10736158	C	T	kin-3	kin-3:NM_060410:exon8:c.C1012T:p.Q338X,																	hom-1312.77-38
1039	stopgain SNV	1	chrI	9620411	9620411	C	T	nra-2	nra-2:NM_001129042:exon2:c.C142T:p.Q48X,nra-2:NM_060152:exon2:c.C142T:p.Q48X,																	hom-743.77-22
1040	stopgain SNV	1	chrI	12557519	12557519	C	T	W02D9.9	W02D9.9:NM_060780:exon4:c.C226T:p.R76X,																	hom-734.77-22
1041	stopgain SNV	1	chrIII	3234913	3234913	C	T	Y53G8AL.1	Y53G8AL.1:NM_065273:exon5:c.C727T:p.Q243X,																	hom-653.77-22
1042	stopgain SNV	1	chrV	17048518	17048518	G	A	F28B1.2	F28B1.2:NM_074916:exon6:c.G2127A:p.W709X,										hom-690.77-21
1043	stopgain SNV	1	chrX	2627060	2627060	G	A	F54G2.1	:NM_001029540:exon8:c.C1075T:p.R359X,:NM_001129678:exon5:c.C673T:p.R225X,F54G2.1:NM_001029541:exon5:c.C673T:p.R225X,										hom-575.77-18
1044	TypeOfVariation	NumberOfSamples	Chromosome	LocationStart	LocationEnd	Reference	Alternate	Gene	GeneInfo
1045
1046
1047	nonsynonymous SNV	1	chrV	3657802	3657802	A	G	acr-23	acr-23:NM_071623:exon6:c.T644C:p.V215A,																					hom-995.77-30
1048	nonsynonymous SNV	1	chrIV	10313572	10313572	C	T	acs-18	acs-18:NM_069492:exon1:c.G13A:p.G5R,																					hom-696.77-22
1049	nonsynonymous SNV	1	chrV	10318801	10318801	C	T	B0024.11	B0024.11:NM_073252:exon3:c.G614A:p.R205Q,																					hom-883.77-27
1050	nonsynonymous SNV	1	chrII	1023794	1023794	G	A	btb-11	btb-11:NM_061489:exon4:c.C854T:p.T285I,																					hom-710.77-23
1051	nonsynonymous SNV	1	chrIII	6275068	6275068	G	A	C18F10.2	C18F10.2:NM_065972:exon6:c.G1651A:p.E551K,																					hom-672.77-21
1052	nonsynonymous SNV	1	chrIII	4991568	4991568	G	A	C27F2.8	C27F2.8:NM_065658:exon15:c.C5455T:p.P1819S,																					hom-596.77-18
1053	nonsynonymous SNV	1	chrI	9041518	9041518	C	A	C31H5.7	C31H5.7:NM_001025842:exon1:c.C152A:p.S51Y,																					hom-581.77-20
1054	nonsynonymous SNV	1	chrII	14597056	14597056	G	A	catp-4	catp-4:NM_064633:exon7:c.G2722A:p.D908N,																					hom-1232.77-37
1055	nonsynonymous SNV	1	chrIII	4912698	4912698	G	A	cee-1	cee-1:NM_065633:exon1:c.G31A:p.E11K,																					hom-1140.77-34
1056	nonsynonymous SNV	1	chrX	17698727	17698727	C	A	cgt-2	cgt-2:NM_078456:exon4:c.C803A:p.A268E,																					hom-979.77-29
1057	nonsynonymous SNV	1	chrV	15175827	15175827	C	T	clec-47	clec-47:NM_074343:exon1:c.C83T:p.T28I,																					hom-792.77-26
1058	nonsynonymous SNV	1	chrIII	6789521	6789521	G	A	dig-1	:NM_171172:exon37:c.G34861A:p.D11621N,dig-1:NM_001027497:exon34:c.G34672A:p.D11558N,																					hom-608.77-21
1059	nonsynonymous SNV	1	chrV	18045804	18045804	C	T	ebp-1	ebp-1:NM_075125:exon2:c.C284T:p.P95L,																					hom-761.77-23
1060	nonsynonymous SNV	1	chrV	10473356	10473356	C	T	egl-9	egl-9:NM_001028662:exon1:c.C43T:p.P15S,																					hom-2074.77-61
1061	nonsynonymous SNV	1	chrV	14312771	14312771	C	T	F14D7.8	F14D7.8:NM_074145:exon1:c.G3A:p.M1I,																					hom-1086.77-34
1062	nonsynonymous SNV	1	chrX	14129799	14129799	G	A	F28H6.4	F28H6.4:NM_077953:exon5:c.G1198A:p.E400K,																					hom-514.77-16
1063	nonsynonymous SNV	1	chrII	8401150	8401150	G	A	F49E12.1	F49E12.1:NM_063367:exon15:c.C1724T:p.A575V,																					hom-766.77-24
1064	nonsynonymous SNV	1	chrV	13606364	13606364	C	T	fmo-4	fmo-4:NM_001269603:exon2:c.G272A:p.S91N,																					hom-873.77-26
1065	nonsynonymous SNV	1	chrI	12379770	12379770	C	T	gly-16	gly-16:NM_060734:exon7:c.G895A:p.E299K,																					hom-889.77-29
1066	nonsynonymous SNV	1	chrIV	12453571	12453571	C	T	gmeb-4	gmeb-4:NM_069978:exon3:c.G370A:p.E124K,																					hom-571.77-18
1067	nonsynonymous SNV	1	chrI	4639044	4639044	C	T	got-2.1	got-2.1:NM_059012:exon3:c.G570A:p.M190I,																					hom-634.77-20
1068	nonsynonymous SNV	1	chrIV	2674609	2674609	C	T	gpx-4	gpx-4:NM_067841:exon2:c.G70A:p.V24M,																					hom-570.77-18
1069	nonsynonymous SNV	1	chrV	6193084	6193084	C	T	H05O09.3,ttn-1	ttn-1:NM_001029031:exon13:c.G7855A:p.A2619T,H05O09.3:NM_001029030:exon13:c.G7855A:p.A2619T,ttn-1:NM_001029032:exon13:c.G7855A:p.A2619T,H05O09.3:NM_001029029:exon13:c.G7855A:p.A2619T,ttn-1:NM_001029033:exon13:c.G7855A:p.A2619T,																					hom-644.77-20
1070	nonsynonymous SNV	1	chrV	9281425	9281425	C	T	hlh-10	hlh-10:NM_073000:exon2:c.G85A:p.E29K,																					hom-636.77-21
1071	nonsynonymous SNV	1	chrV	1805482	1805482	C	T	hsp-16.41	hsp-16.41:NM_182316:exon2:c.C155T:p.S52F,																					hom-315.77-10
1072	nonsynonymous SNV	1	chrX	15582495	15582495	G	A	K09A9.6	:NM_078167:exon7:c.G880A:p.D294N,:NM_001129691:exon7:c.G1024A:p.D342N,K09A9.6:NM_001129692:exon7:c.G907A:p.D303N,																					hom-763.77-23
1073	nonsynonymous SNV	1	chrIII	9851818	9851818	G	A	K11H3.3	K11H3.3:NM_066786:exon1:c.G19A:p.V7M,																					hom-1035.77-31
1074	nonsynonymous SNV	1	chrII	14063796	14063796	G	A	lem-2	lem-2:NM_064543:exon2:c.G361A:p.E121K,																					hom-734.77-22
1075	nonsynonymous SNV	1	chrX	8247635	8247635	C	T	M60.2	M60.2:NM_076990:exon9:c.C1594T:p.L532F,																					hom-783.77-26
1076	nonsynonymous SNV	1	chrV	6962807	6962807	C	T	mec-1	:NM_171477:exon23:c.C4454T:p.S1485F,:NM_171478:exon23:c.C4442T:p.S1481F,:NM_001028946:exon23:c.C4418T:p.S1473F,:NM_001028950:exon23:c.C4451T:p.S1484F,mec-1:NM_001028949:exon15:c.C3245T:p.S1082F,:NM_001028947:exon21:c.C4295T:p.S1432F,:NM_001028948:exon20:c.C3887T:p.S1296F,																					hom-1253.77-37
1077	nonsynonymous SNV	1	chrV	5060054	5060054	C	T	mlk-1	mlk-1:NM_171456:exon11:c.G1787A:p.G596E,mlk-1:NM_171928:exon12:c.G2030A:p.G677E,																					hom-1052.77-32
1078	nonsynonymous SNV	1	chrIV	4825639	4825639	C	T	mpz-4	mpz-4:NM_068253:exon7:c.G1082A:p.G361E,																					hom-398.77-13
1079	stopgain SNV	1	chrV	11475186	11475186	C	T	nas-22	nas-22:NM_073507:exon2:c.C451T:p.Q151X,																					hom-1179.77-36
1080	nonsynonymous SNV	1	chrI	6425494	6425494	C	T	ncbp-1	ncbp-1:NM_059449:exon14:c.C2336T:p.S779F,																					hom-758.77-26
1081	nonsynonymous SNV	1	chrX	8474847	8474847	G	A	nhr-14	:NM_171742:exon4:c.C769T:p.H257Y,nhr-14:NM_171743:exon4:c.C769T:p.H257Y,																					hom-1115.77-35
1082	nonsynonymous SNV	1	chrV	1625271	1625271	C	T	nhr-237	nhr-237:NM_071059:exon5:c.G992A:p.R331K,																					hom-589.77-18
1083	nonsynonymous SNV	1	chrIV	3884465	3884465	C	T	oac-23	oac-23:NM_068030:exon11:c.C1916T:p.P639L,																					hom-435.77-14
1084	nonsynonymous SNV	1	chrIV	4199735	4199735	C	T	pax-2	pax-2:NM_068112:exon8:c.G979A:p.G327R,																					hom-1553.77-48
1085	nonsynonymous SNV	1	chrV	10533516	10533516	C	T	ppm-1	:NM_001028671:exon7:c.G1249A:p.E417K,ppm-1:NM_001028672:exon6:c.G946A:p.E316K,:NM_001129457:exon6:c.G1000A:p.E334K,																					hom-752.77-22
1086	nonsynonymous SNV	1	chrI	10937238	10937238	G	A	prp-17	prp-17:NM_060450:exon1:c.G406A:p.D136N,																					hom-313.77-10
1087	nonsynonymous SNV	1	chrV	9178761	9178761	C	T	ptr-1	ptr-1:NM_072979:exon9:c.G2176A:p.G726R,																					hom-1629.77-47
1088	nonsynonymous SNV	1	chrIV	4313172	4313172	C	T	set-9	set-9:NM_068138:exon6:c.C3307T:p.H1103Y,																					hom-769.77-31
1089	nonsynonymous SNV	1	chrIV	3745173	3745173	C	T	siah-1	siah-1:NM_068008:exon2:c.C247T:p.P83S,																					hom-759.77-23
1090	nonsynonymous SNV	1	chrI	10905831	10905831	A	T	srt-61	srt-61:NM_060441:exon4:c.A596T:p.Y199F,																					hom-1087.77-32
1091	nonsynonymous SNV	1	chrV	9351117	9351117	C	T	srx-47	srx-47:NM_073021:exon5:c.C758T:p.A253V,																					hom-757.77-24
1092	nonsynonymous SNV	1	chrIV	3483425	3483425	C	T	srz-82	srz-82:NM_001026144:exon2:c.C257T:p.A86V,																					hom-1660.77-54
1093	nonsynonymous SNV	1	chrV	7125155	7125155	C	T	T01C4.1	T01C4.1:NM_072405:exon5:c.C1237T:p.P413S,																					hom-1179.77-34
1094	nonsynonymous SNV	1	chrIV	6903146	6903146	T	A	T22D1.8	T22D1.8:NM_068661:exon3:c.A377T:p.N126I,																					hom-1082.77-31
1095	nonsynonymous SNV	1	chrIV	3265111	3265111	C	T	T26C12.2	T26C12.2:NM_067906:exon1:c.G259A:p.G87R,																					hom-593.77-20
1096	stopgain SNV	1	chrIII	10724179	10724179	G	A	tat-3	tat-3:NM_066962:exon9:c.C3691T:p.Q1231X,																					hom-2031.77-62
1097	nonsynonymous SNV	1	chrIV	2705092	2705092	C	T	ubc-8	ubc-8:NM_067844:exon5:c.G473A:p.G158E,																					hom-662.77-19
1098	nonsynonymous SNV	1	chrIV	13453385	13453385	C	T	uso-1	:NM_001047508:exon3:c.G289A:p.A97T,uso-1:NM_001047509:exon1:c.G91A:p.A31T,																					hom-603.77-19
1099	nonsynonymous SNV	1	chrV	165758	165758	C	T	Y108G3AL.3	Y108G3AL.3:NM_070746:exon4:c.G656A:p.R219Q,																					hom-638.77-20
1100	nonsynonymous SNV	1	chrIV	5207647	5207647	C	T	Y59E9AL.36	Y59E9AL.36:NM_001268340:exon7:c.G1285A:p.D429N,																					hom-1277.77-39
1101	nonsynonymous SNV	1	chrIII	9529813	9529813	G	A	ZK1098.2	ZK1098.2:NM_001027812:exon4:c.G593A:p.G198E,																					hom-1079.77-32
1102	nonsynonymous SNV	1	chrV	358547	358547	C	T	ATG-9	:NM_070777:exon12:c.C2354T:p.A785V,																					hom-470.77-14
1103	nonsynonymous SNV	1	chrIV	4582771	4582771	C	T	F28E10.1	:NM_001027984:exon8:c.C1490T:p.S497L,:NM_001027983:exon7:c.C1346T:p.S449L,:NM_001027982:exon4:c.C1058T:p.S353L,:NM_001027981:exon8:c.C1484T:p.S495L,																					hom-533.77-18
1104	nonsynonymous SNV	1	chrV	10025587	10025587	C	T	LEA-1	:NM_001269231:exon10:c.C3905T:p.P1302L,:NM_001269234:exon9:c.C3857T:p.P1286L,:NM_001269244:exon3:c.C1382T:p.P461L,:NM_001269240:exon8:c.C3641T:p.P1214L,:NM_001269237:exon9:c.C3761T:p.P1254L,																					hom-641.77-20
1105	nonsynonymous SNV	1	chrI	10346201	10346201	C	T	ZC434.7	:NM_060312:exon1:c.C58T:p.P20S,																					hom-675.77-20
1106	nonsynonymous SNV	3	chrII	12507724	12507724	T	G	srh-68	srh-68:NM_064267:exon2:c.T404G:p.L135W,																					hom-553.77-18

## Sheet: Fig 5d
			average	average	sem	sem	n	n								Data Processed For GraphPad Dot Plots (note that theexperimental trials are paired with a WT control, hence the lack of a WT data column)
Strain	genotype	compound	viability (30 uM)	crystal formation (30uM)	viability (30 uM)	crystal formation (30uM)	viability (30 uM)	crystal formation (30uM)								DMSO	DMSO	wact-190	wact-190	DMSO	DMSO	wact-190	wact-190	DMSO	DMSO	wact-190	wact-190	DMSO	DMSO	wact-190	wact-190
N2	wt	DMSO control	100	0	0	0	8	5								WT	WT	WT	WT	sms-5(0)	sms-5(0)	sms-5(0)	sms-5(0)	sms-5(0) + fosmid	sms-5(0) + fosmid	sms-5(0) + fosmid	sms-5(0) + fosmid	sms-5(0) + SMS-5(MC)	sms-5(0) + SMS-5(MC)	sms-5(0) + SMS-5(MC)	sms-5(0) + SMS-5(MC)
RP3345	sms-5(ok2498) OX4	DMSO control	100	0	0	0	8	3								viability	crystal	viability	crystal	viability	crystal	viability	crystal	viability	crystal	viability	crystal	viability	crystal	viability	crystal
RP3193	sms-5(ok2498);Ex[p382(2ng/uL), pTG96(93ng/uL), WRM0626dC03(5ng/uL)] line A	DMSO control	100	0	0	0	3	3	here, the experiment had to be done differently because Ex+ L1s had to be picked on to plates							100	0	33	96.9	100	0	100	0	100	0	24	100	100	0	34	100
RP3356	sms-5(ok2498); trIs104 [p1138(pgp-14p::SMS-5B(genomic)::FLAG::mCherry); p1131(pgp-14p::YFP)]	DMSO control	100	0	0	0	1	3								100	0	26	90	100	0	100	2.77	100	0	14	100	100	0	34	94.1
																100	0	16	100	100	0	100	5.26	100	0	16	100	100	0	37	100
N2	wt	wact-190	27.75	97.38	2.05667	1.94	8	5								100	0	29	100	100		100			0		100	100		32
RP3345	sms-5(ok2498) OX4	wact-190	100	2.67	0	1.52	8	3								100	0	19	100	100		100			0		100	100		20
RP3193	sms-5(ok2498);Ex[p382(2ng/uL), pTG96(93ng/uL), WRM0626dC03(5ng/uL)] line A	wact-190	18	100	3.05	0	3	3	here, the experiment had to be done differently because Ex+ L1s had to be picked on to plates							100		36		100		100			0		100	100		11
RP3356	sms-5(ok2498); trIs104 [p1138(pgp-14p::SMS-5B(genomic)::FLAG::mCherry); p1131(pgp-14p::YFP)]	wact-190	26.25	98.03	2.54074	1.97	8	3								100		27		100		100			0		100	100		24
																100		36		100		100			0		100	100		18
		viability (#)	crystal (%)																						0		100
	wt	100	0	0	0
		27.8	97.38	2.1	1.94
	sms-5(0)	100	0	0	0
		100	2.8	0	1.5
	sms-5(0) + sms-5 fosmid	100	0	0	0
		18	100	3.1	0
	sms-5(0) + SMS-5(MC)	100	0	0	0
		26.3	98	2.5	1.97
Raw Data for crystal counts
	Date	Compound	Trial	% animals with crystals
				DMSO	30uM
2017-07-01	wt (n2)	wact-190	Trial 1	0	96.9
2017-07-01	wt (n2)	wact-190	Trial 2	0	90
2017-09-13	wt (n2)	wact-190	Trial 3	0	100
20/11/2017	wt (n2)	wact-190	Trial 4	0	100
20/11/2017	wt (n2)	wact-190	Trial 5	0	100
			Average	0	97.38
			SEM	0	1.94021
13/9/2017	sms-5(ok2498) OX4	wact-190	Trial1	0	0
28/9/2017	sms-5(ok2498) OX4	wact-190	Trial 2	0	2.77
29/9/2017	sms-5(ok2498) OX4	wact-190	Trial 3	0	5.26
			Average	0	2.67667
			SEM	0	1.51915
2017-10-10	sms-5(ok2498); trIs104 [p1138(pgp-14p::SMS-5B(genomic)::FLAG::mCherry); p1131(pgp-14p::YFP)]	wact-190	Trial1	0	100
14/10/2017	sms-5(ok2498); trIs104 [p1138(pgp-14p::SMS-5B(genomic)::FLAG::mCherry); p1131(pgp-14p::YFP)]	wact-190	Trial 2	0	94.1
23/10/2017	sms-5(ok2498); trIs104 [p1138(pgp-14p::SMS-5B(genomic)::FLAG::mCherry); p1131(pgp-14p::YFP)]	wact-190	Trial 3	0	100
			Average	0	98.0333
			SEM	0	1.96667
Raw Data for Viability
	Date	Compound	Trial	# animals after 6 days (any well over grown gets a value of 100)
				DMSO	30uM
08-10-2017	N2 (wt)	wact-190		100	33
08-10-2017	N2 (wt)	wact-190		100	26
08-10-2017	N2 (wt)	wact-190		100	16
08-10-2017	N2 (wt)	wact-190		100	29
08-28-2017	N2 (wt)	wact-190		100	19
08-28-2017	N2 (wt)	wact-190		100	36
08-28-2017	N2 (wt)	wact-190		100	27
08-28-2017	N2 (wt)	wact-190		100	36
			Average	100	27.75
			SEM	0	2.61691
08-10-2017	sms-5(ok2498) OX4	wact-190		100	100
08-10-2017	sms-5(ok2498) OX4	wact-190		100	100
08-10-2017	sms-5(ok2498) OX4	wact-190		100	100
08-10-2017	sms-5(ok2498) OX4	wact-190		100	100
08-28-2017	sms-5(ok2498) OX4	wact-190		100	100
08-28-2017	sms-5(ok2498) OX4	wact-190		100	100
08-28-2017	sms-5(ok2498) OX4	wact-190		100	100
08-28-2017	sms-5(ok2498) OX4	wact-190		100	100
			Average	100	100
			SEM	0	0
08-10-2017	sms-5(ok2498); trIs104 [p1138(pgp-14p::SMS-5B(genomic)::FLAG::mCherry); p1131(pgp-14p::YFP)]	wact-190		100	34
08-10-2017	sms-5(ok2498); trIs104 [p1138(pgp-14p::SMS-5B(genomic)::FLAG::mCherry); p1131(pgp-14p::YFP)]	wact-190		100	34
08-10-2017	sms-5(ok2498); trIs104 [p1138(pgp-14p::SMS-5B(genomic)::FLAG::mCherry); p1131(pgp-14p::YFP)]	wact-190		100	37
08-10-2017	sms-5(ok2498); trIs104 [p1138(pgp-14p::SMS-5B(genomic)::FLAG::mCherry); p1131(pgp-14p::YFP)]	wact-190		100	32
08-28-2017	sms-5(ok2498); trIs104 [p1138(pgp-14p::SMS-5B(genomic)::FLAG::mCherry); p1131(pgp-14p::YFP)]	wact-190		100	20
08-28-2017	sms-5(ok2498); trIs104 [p1138(pgp-14p::SMS-5B(genomic)::FLAG::mCherry); p1131(pgp-14p::YFP)]	wact-190		100	11
08-28-2017	sms-5(ok2498); trIs104 [p1138(pgp-14p::SMS-5B(genomic)::FLAG::mCherry); p1131(pgp-14p::YFP)]	wact-190		100	24
08-28-2017	sms-5(ok2498); trIs104 [p1138(pgp-14p::SMS-5B(genomic)::FLAG::mCherry); p1131(pgp-14p::YFP)]	wact-190		100	18
			Average	100	26.25
			SEM	0	3.30989
Raw Data for RP3193 sms-5(ok2498);Ex[p382(2ng/uL), pTG96(93ng/uL), WRM0626dC03(5ng/uL)] line A
RP3193 sms-5(ok2498);Ex[p382(2ng/uL), pTG96(93ng/uL), WRM0626dC03(5ng/uL)] line A
		#viable worms on day6
sample	date (day 6)	Ex+	Ex-	total
DMSO-1	2018-03-05	OG	OG	0
DMSO-2	2018-03-05	OG	OG	0
DMSO-3	2018-03-05	OG	OG	0
mean		100		0
wact-190-1	2018-03-05	24	0	24
wact-190-2	2018-03-05	14	0	14
wact-190-3	2018-03-05	16	0	16
mean		18	0	18
SEM		3.05505
trial 1 - day 0 = 12/3/2018, day2 = 14/3/2018									trial 1 - day 0 = 12/3/2018, day6 = 19/3/2018
RP3193 sms-5(ok2498);Ex[p382(2ng/uL), pTG96(93ng/uL), WRM0626dC03(5ng/uL)] line A	#worms without crystals	#worms with crystals	#worms without crystals	#worms with crystals	total				RP3193 sms-5(ok2498);Ex[p382(2ng/uL), pTG96(93ng/uL), WRM0626dC03(5ng/uL)] line A
	Ex+	Ex+	Ex-	Ex-		%Ex+ worms	%Ex+ worms that have crystals		viability
DMSO-1	12	0	24	0	36	33.3333	0		DMSO	wact-190
DMSO-2	14	0	56	0	70	20	0		OG	OG
DMSO-3	5	0	39	0	44	11.3636	0		OG	OG
mean					0	21.5657	0		OG	OG
SD					0	11.0682	0		OG	OG
wact-190-1	0	7	26	0	33	21.2121	100
wact-190-2	0	3	36	2	41	7.31707	100
wact-190-3	0	3	22	1	26	11.5385	100
mean						13.3559	100
SD						7.12358	0
trial 2 - day 0 = 13/3/2018, day2 = 15/3/2018									trial 2 - day 0 = 13/3/2018, day6 = 20/3/2018
RP3193 sms-5(ok2498);Ex[p382(2ng/uL), pTG96(93ng/uL), WRM0626dC03(5ng/uL)] line A	#worms without crystals	#worms with crystals	#worms without crystals	#worms with crystals	total				RP3193 sms-5(ok2498);Ex[p382(2ng/uL), pTG96(93ng/uL), WRM0626dC03(5ng/uL)] line A
	Ex+	Ex+	Ex-	Ex-		%Ex+ worms	%Ex+ worms that have crystals		viability
DMSO-1	4	0	13	0	17	23.5294	0		DMSO	wact-190
DMSO-2	2	0	12	0	14	14.2857	0		OG	OG
DMSO-3	6	0	36	0	42	14.2857	0		OG	OG
mean					0	17.3669	0		OG	OG
SD					0	5.33685	0		OG	OG
wact-190-1	0	3	20	0	23	13.0435	100
wact-190-2	0	1	12	0	13	7.69231	100
wact-190-3	0	5	19	0	24	20.8333	100
mean						13.8564	100
SD						6.60812	0
trial 3- day 0 =25/3/2018, day2 = 27/3/2018									trial 3 - day 0 = 25/3/2018, day6 = 31/3/2018
RP3193 sms-5(ok2498);Ex[p382(2ng/uL), pTG96(93ng/uL), WRM0626dC03(5ng/uL)] line A	#worms without crystals	#worms with crystals	#worms without crystals	#worms with crystals	total				RP3193 sms-5(ok2498);Ex[p382(2ng/uL), pTG96(93ng/uL), WRM0626dC03(5ng/uL)] line A
	Ex+	Ex+	Ex-	Ex-		%Ex+ worms	%Ex+ worms that have crystals		viability
DMSO-1	2	0	27	0	29	6.89655	0
DMSO-2	4	0	26	0	30	13.3333	0
DMSO-3	4	0	31	0	35	11.4286	0
mean					0	10.5528	0
SD					0	3.30655	0
wact-190-1	0	1	14	0	15	6.66667	100
wact-190-2	0	3	18	0	21	14.2857	100
wact-190-3	0	3	17	0	20	15	100
mean						11.9841	100
SD						4.61888	0
Summary for RP3193 sms-5(ok2498);Ex[p382(2ng/uL), pTG96(93ng/uL), WRM0626dC03(5ng/uL)] line A
	%Ex+ worms	%Ex+ worms	%Ex+ worms that have crystals	%Ex+ worms that have crystals
	DMSO	wact-190 (30uM)	DMSO	wact-190 (30uM)
trial1	21.5657	13.3559	0	100
trial2	17.3669	13.8564	0	100
trial3	10.5528	11.9841	0	100
mean	16.4951	13.0655	0	100
SD	5.55794	0.969322	0	0

## Sheet: Fig 5e
	trial 10	trial 10	trial 10	trial 16	trial 16	trial 16	trial 15	trial 15	trial 15
	wt	sms-5(tr433)	sms-5(ok2498)	wt	sms-5(tr433)	sms-5(ok2498)	wt	sms-5(tr433)	sms-5(ok2498)
	14.0011	0.608319	0.655648	1.32315	0.0374805	0.0512007	1.10517	0.074867	0.0818005
	11.6766	0.540279	0.510767	1.24884	0.048833	0.0521325	1.96975	0.0697482	0.0822694
	10.8436	0.58485	0.559294	1.02434	0.0499954	0.0415387	1.38873	0.0622778	0.0785905
Avg	12.1738	0.577816	0.575236	1.19878	0.0454363	0.0482906	1.48788	0.0689643	0.0808868
SD	1.6364	0.0345607	0.0737448	0.155568	0.00691439	0.00586589	0.440734	0.00633105	0.00200244
N	3	3	3	3	3	3	3	3	3
Fold N2/MUstrain	1	0.0474641	0.0472522	1	0.0379022	0.0402832	1	0.0463506	0.0543636
	Average	SEM
wt	1
sms-5(ok2498)	0.0472997	0.00406474
sms-5(tr433)	0.0439056	0.00301887
	Numbers for Graph Pad dot plots
	wt	sms-5(ok2498)	sms-5(tr433)
	1.1501	0.0538576	0.0499697	1	0.0472522	0.0474641
	0.959161	0.0419564	0.0443807
	0.890736	0.0459426	0.0480419
	1.10376	0.0427111	0.0312658	1.00001	0.0402835	0.0379025
	1.04177	0.0434883	0.0407359
	0.854495	0.0346511	0.0417056
	0.742784	0.0549779	0.0503179	1	0.0543638	0.0463507
	1.32386	0.055293	0.0468775
	0.933361	0.0528204	0.0418568
					t-tests based on means of the trials
	t-tests	2.1677e-11	2.04523e-11		1.98784e-09	5.96285e-10

## Sheet: Fig 6AB
		TX100	TX100	TX100	TX100	TX100	TX100		IGEPAL CA-630	IGEPAL CA-630	IGEPAL CA-630	IGEPAL CA-630	IGEPAL CA-630	IGEPAL CA-630
		[TX100] (%)							[IGEPAL CA-630] (%)
	date	0	0.1	0.2	0.4	0.8	1.6		0	0.1	0.2	0.4	0.8	1.6
N2 trial1-rep1	2017-06-08	100	100	100	100	40	0		100	100	100	100	100	0
N2 trial1-rep2	2017-06-08	100	100	100	100	100	0		100	100	100	100	100	0
N2 trial1-rep3	2017-06-08	100	100	100	100	100	0		100	100	100	100	100	0
N2 trial1-rep4	2017-06-08	100	100	100	100	16	0		100	100	100	100	100	0				[TX100] (%)
N2 trial2-rep1	2018-02-18	100	100	100	100	100	1		100	100	100	100	0	28				0	0.1	0.2	0.4	0.8	1.6
N2 trial2-rep2	2018-02-18	100	100	100	100	100	0		100	100	100	100	1	12		avg	wt	100	100	100	100	73.9167	16.6667
N2 trial2-rep3	2018-02-18	100	100	100	100	100	7		100	100	100	100	100	26		avg	sms-5(ok2498)	100	100	94	65.6875	2	0
N2 trial2-rep4	2018-02-18	100	100	100	100	100	46		100	100	100	100	100			avg	sms-5(ok2498) + SMS-5(MC)	100	100	100	100	54.9375	0.375
N2 trial3-rep1	2018-02-28	100	100	100	100	100	32		100	100	100	100	100	100
N2 trial3-rep2	2018-02-28	100	100	100	100	14	39		100	100	100	100	5	100		sem	N2	0	0	0	0	13.1659	10.6549
N2 trial3-rep3	2018-02-28	100	100	100	100	17	33		100	100	100	100	34	100		sem	sms-5(ok2498)	0	0	6.9282	24.8108	0.832291	0
N2 trial3-rep4	2018-02-28	100	100	100	100	100	42		100	100	100	100	100	51		sem	sms-5(ok2498); trIs104	0	0	0	0	11.0781	0.330719
N2	trial 1 average	100	100	100	100	64	0	#DIV/0!	100	100	100	100	100	0
N2	trial 2 average	100	100	100	100	100	13.5	#DIV/0!	100	100	100	100	50.25	22		p value wrt N2	sms-5(ok2498)	#DIV/0!	#DIV/0!	0.42265	0.251367	0.0333353	0.258221
N2	trial 3 average	100	100	100	100	57.75	36.5	#DIV/0!	100	100	100	100	59.75	87.75		p value wrt N2	sms-5(ok2498)	#DIV/0!	#DIV/0!	0.373901	0.185523	0.0056533	0.192812
N2	average total	100	100	100	100	73.9167	16.6667	#DIV/0!	100	100	100	100	70	36.5833		p value wrt mutant	sms-5(ok2498); trIs104	#DIV/0!	#DIV/0!	0.42265	0.251367	0.114156	0.42265
N2	sem	0	0	0	0	13.1659	10.6549	#DIV/0!	0	0	0	0	15.2486	26.3598		p value wrt mutant	sms-5(ok2498); trIs104	#DIV/0!	#DIV/0!	0.373901	0.185523	0.0548891	0.373901
	sem(considering all)	0	0	0	0	11.2738	5.66132	#DIV/0!	0	0	0	0	13.0215	12.3817		p value wrt N2	sms-5(ok2498); trIs104	#DIV/0!	#DIV/0!	#DIV/0!	#DIV/0!	0.598373	0.277138
sms-5(ok2498) trial1-rep1	2017-06-08	100	100	100	100	0	0		100	100	0	0	0	0		p value wrt N2	sms-5(ok2498); trIs104	#DIV/0!	#DIV/0!	#DIV/0!	#DIV/0!	0.441367	0.202198
sms-5(ok2498) trial1-rep2	2017-06-08	100	100	100	100	0	0		100	0	0	0	0	0								0.00289374
sms-5(ok2498) trial1-rep3	2017-06-08	100	100	100	100	0	0		100	29	1	0	1	0
sms-5(ok2498) trial1-rep4	2017-06-08	100	100	100	100	0	0		100	100	14	3	0	0				[IGEPAL CA-630] (%)
sms-5(ok2498) trial2-rep1	2018-02-18	100	100	100	1	7	0		100	100	100	0	2	0				0	0.1	0.2	0.4	0.8	1.6
sms-5(ok2498) trial2-rep2	2018-02-18	100	100	100	1	1	0		100	100	100	1	0	0		avg	wt	100	100	100	100	70	36.5833
sms-5(ok2498) trial2-rep3	2018-02-18	100	100	4	0	0	0		100	100	100	1	0	0		avg	sms-5(ok2498)	100	89.3125	67.5625	43.125	0.8125	0
sms-5(ok2498) trial2-rep4	2018-02-18	100	100	100	4	5	0		100	100	100	0	4	0		avg	sms-5(ok2498); trIs104	100	100	100	100	61.25	4.3125
sms-5(ok2498) trial3-rep1	2018-02-28	100	100	100	100	3	0		100	100	100	100	1	0
sms-5(ok2498) trial3-rep2	2018-02-28	100	100	100	9	0	0		100	100	41	77	0	0		sem	N2	0	0	0	0	15.2486	26.3598
sms-5(ok2498) trial3-rep3	2018-02-28	100	100	100	36	0	0		100	100	25	47	0	0		sem	sms-5(ok2498)	0	12.3409	24.4301	23.2023	0.360844	0
sms-5(ok2498) trial3-rep4	2018-02-28	100	100	100	100	6	0		100	100	100	100	0	0		sem	sms-5(ok2498); trIs104	0	0	0	0	9.49698	4.65866
sms-5(ok2498) trial4-rep1	2018-03-07	100	100	100	100	2	0		100	100	100	100	3	0
sms-5(ok2498) trial4-rep2	2018-03-07	100	100	100	100	1	0		100	100	100	100	0	0		p value wrt N2	sms-5(ok2498)	#DIV/0!	#DIV/0!	0.42265	0.272398	0.0438927	0.299579
sms-5(ok2498) trial4-rep3	2018-03-07	100	100	100	100	3	0		100	100	100	100	0	0		p value wrt N2	sms-5(ok2498)	#DIV/0!	#DIV/0!	0.373901	0.208005	0.0106293	0.237489
sms-5(ok2498) trial4-rep4	2018-03-07	100	100	100	100	4	0		100	100	100	61	2	0		p value wrt mutant	sms-5(ok2498); trIs104	#DIV/0!	#DIV/0!	0.42265	0.272398	0.0345598	0.42265
sms-5(ok2498)	trial 1 average	100	100	100	100	0	0	#DIV/0!	100	57.25	3.75	0.75	0.25	0		p value wrt mutant	sms-5(ok2498); trIs104	#DIV/0!	#DIV/0!	0.373901	0.208005	0.00646715	0.373901
sms-5(ok2498)	trial 2 average	100	100	76	1.5	3.25	0	#DIV/0!	100	100	100	0.5	1.5	0		p value wrt N2	sms-5(ok2498); trIs104	#DIV/0!	#DIV/0!	#DIV/0!	#DIV/0!	0.921991	0.414539
sms-5(ok2498)	trial 3 average	100	100	100	61.25	2.25	0	#DIV/0!	100	100	66.5	81	0.25	0		p value wrt N2	sms-5(ok2498); trIs104	#DIV/0!	#DIV/0!	#DIV/0!	#DIV/0!	0.899967	0.312634
sms-5(ok2498)	trial 4 average	100	100	100	100	2.5	0	#DIV/0!	100	100	100	90.25	1.25	0
sms-5(ok2498)	average total	100	100	94	65.6875	2	0	#DIV/0!	100	89.3125	67.5625	43.125	0.8125	0
sms-5(ok2498)	sem	0	0	6.9282	24.8108	0.832291	0	#DIV/0!	0	12.3409	24.4301	23.2023	0.360844	0
sms-5(ok2498)	p value wrt N2	#DIV/0!	#DIV/0!	0.436588	0.267778	0.00127734	0.120475	#DIV/0!	#DIV/0!	0.436588	0.280964	0.108226	0.00289374	0.158054
	sem(considering all)	0	0	8.06789	13.612	0.607293	0	#DIV/0!	0	3.5625	10.281	13.0562	0.397028	0
sms-5(ok2498);trIs104 trial1-rep1	2018-02-18	100	100	100	100	100	1		100	100	100	100	6	0
sms-5(ok2498);trIs104 trial1-rep2	2018-02-18	100	100	100	100	14	0		100	100	100	100	0	2
sms-5(ok2498);trIs104 trial1-rep3	2018-02-18	100	100	100	100	16	0		100	100	100	100	1	1
sms-5(ok2498);trIs104 trial1-rep4	2018-02-18	100	100	100	100	100	0		100	100	100	100	100	0
sms-5(ok2498);trIs104 trial2-rep1	2018-02-28	100	100	100	100	100	2		100	100	100	100	100	19
sms-5(ok2498);trIs104 trial2-rep2	2018-02-28	100	100	100	100	30	0		100	100	100	100	22	4
sms-5(ok2498);trIs104 trial2-rep3	2018-02-28	100	100	100	100	15	0		100	100	100	100	1	13
sms-5(ok2498);trIs104 trial2-rep4	2018-02-28	100	100	100	100	86	3		100	100	100	100	100	30
sms-5(ok2498);trIs104 trial3-rep1	2018-03-07	100	100	100	100	17	0		100	100	100	100	100	0
sms-5(ok2498);trIs104 trial3-rep2	2018-03-07	100	100	100	100	9	0		100	100	100	100	0	0
sms-5(ok2498);trIs104 trial3-rep3	2018-03-07	100	100	100	100	0	0		100	100	100	100	50	0
sms-5(ok2498);trIs104 trial3-rep4	2018-03-07	100	100	100	100	51	0		100	100	100	100	100	0
sms-5(ok2498);trIs104 trial4-rep1	2018-03-17	100	100	100	100	100	0		100	100	100	100	100	0
sms-5(ok2498);trIs104 trial4-rep2	2018-03-17	100	100	100	100	100	0		100	100	100	100	100	0
sms-5(ok2498);trIs104 trial4-rep3	2018-03-17	100	100	100	100	100	0		100	100	100	100	100	0
sms-5(ok2498);trIs104 trial4-rep4	2018-03-17	100	100	100	100	41	0		100	100	100	100	100	0
sms-5(ok2498); trIs104	trial 1 average	100	100	100	100	57.5	0.25	#DIV/0!	100	100	100	100	26.75	0.75
sms-5(ok2498); trIs104	trial 2 average	100	100	100	100	57.75	1.25	#DIV/0!	100	100	100	100	55.75	16.5
sms-5(ok2498); trIs104	trial 3 average	100	100	100	100	19.25	0	#DIV/0!	100	100	100	100	62.5	0
sms-5(ok2498); trIs104	trial 4 average	100	100	100	100	85.25	0	#DIV/0!	100	100	100	100	100	0
sms-5(ok2498); trIs104	average total	100	100	100	100	54.9375	0.375	#DIV/0!	100	100	100	100	61.25	4.3125
sms-5(ok2498); trIs104	sem	0	0	0	0	11.0781	0.330719	#DIV/0!	0	0	0	0	9.49698	4.65866
sms-5(ok2498); trIs104	p value wrt mutant	#DIV/0!	#DIV/0!	0.285591	0.114581	0.0213494	0.335536	#DIV/0!	#DIV/0!	0.285591	0.126361	0.0229985	0.0192929	0.411157

## Sheet: Fig 6e
																				Data for GraphPad dot plots (NOTE: I removed the top and bottom two data points to allow better resolution of the data in the plot)
																				wt	sms-5
	Mean	SEM																	removed (I removed the top and bottom two data points to allow better resolution of the data in the plot)	6.16145	2.90951	removed (I removed the top and bottom two data points to allow better resolution of the data in the plot)
WT	1	0																	removed (I removed the top and bottom two data points to allow better resolution of the data in the plot)	4.82546	2.64122	removed (I removed the top and bottom two data points to allow better resolution of the data in the plot)
sms-5(ok2498)	0.450882	0.120297																		3.68269	1.96663		3.3602e-13	ttest with respect to normalized individual animals
																				3.64089	1.75585
																				3.50965	1.72656
																				3.32573	1.66841
																				3.32485	1.61498
																				3.21223	1.59404
																				3.03921	1.44149
																				2.94368	1.41521
																				2.89465	1.40791
																				2.82776	1.23554
																				2.76015	1.23088
																				2.74315	1.18081
																				2.43683	1.12465
																				2.38551	1.08535
																				2.27039	1.04555
																				2.18641	1.045
																				2.05198	1.0407
																				2.03961	1.03361
																				1.99414	0.99766
																				1.96278	0.990662
																				1.92387	0.989466
																				1.91658	0.985721
																				1.90944	0.95801
																				1.8702	0.942671
Summary	Trial 1	Trial 2	Trial 3	Trial 4	Trial 5	Trial 6	Trial 7													1.83034	0.941294
N2	269.855	170.617	415.197	427.668	394.918	230.154	127.747													1.71133	0.915031
sms-5(ok2498)	66.5855	187.453	145.663	96.2358	90.2986	87.3181	80.0795													1.68551	0.868371
																				1.67863	0.853234
Normalized									Mean	SEM	T test (vs WT) (wrt normalized means)									1.65947	0.848455
N2	1	1	1	1	1	1	1	WT	1	0										1.65504	0.835959
sms-5(ok2498)	0.246746	1.09867	0.350829	0.225024	0.228652	0.37939	0.626859	sms-5(ok2498)	0.450882	0.120297	0.00064941									1.61072	0.821834
																				1.58179	0.785309
																				1.52963	0.712331
																				1.5251	0.711927
																				1.52011	0.686027
190718 Liquid (trial 1; pre-chilled, 1hr 20 min 1% BME)																	Data for GraphPad dot plots			1.51511	0.682768
N2 DMSO								sms-5(ok2498) DMSO									wt	sms-5		1.50911	0.664719
	area	mean (MGV)	Background	corrected MGV					area	mean	Background	corrected MGV					1.44094	0.277295		1.5023	0.656421
1	1795	473.895	110.13	363.765				1	2840	165.207	95.204	70.003					0.460341	0.231899		1.47359	0.632134
2	3286	200.81	84.597	116.213				2	2580	158.066	99.523	58.543					0.303569	0.230656		1.46439	0.609393
3	3724	169.879	93.243	76.636				3	2155	145.449	87.22	58.229					0.726053	0.143331		1.46274	0.60052
4	3105	264.6	81.308	183.292				4	3201	127.264	91.08	36.184					0.205554	0.193757		1.44094	0.592947
5	2967	158.877	106.985	51.892				5	2796	148.255	99.341	48.914					0.328647	0.342282		1.4309	0.570373
6	4909	204.299	121.332	82.967				6	3789	186.504	100.095	86.409					0.00911071	0.239461		1.4279	0.545421
7	3244	181.583	179.283	2.3				7	3721	143.529	83.077	60.452					1.96278	0.260281		1.40403	0.537823
8	3363	637.977	142.473	495.504				8	2396	144.055	78.347	65.708					0.655575	0.263696		1.3992	0.528295
9	4195	298.362	132.862	165.5				9	3722	157.159	90.589	66.57					0.229828	0.322876		1.39347	0.51902
10	4339	171.996	113.976	58.02				10	3700	163.435	81.925	81.51					0.342662	0.334411		1.38487	0.513074
11	4663	215.598	129.093	86.505				11	3959	164.087	79.665	84.422					0.738118	0.325142		1.28263	0.512753
12	2910	333.911	147.573	186.338				12	1953	166.156	84.074	82.082					0.234898			1.27258	0.510242
13	4018	215.963	156.663	59.3													4.82546			1.23907	0.483855
14	3972	1322.29	104.099	1218.19						mean		66.5855					3.50965			1.21135	0.48176
15	3595	1021.73	135.721	886.01													3.03921			1.20383	0.471502
16	3382	882.632	115.384	767.248													0.893361			1.18353	0.469238
17	3751	324.433	98.904	225.529													0.384266			1.17678	0.468551
18	3715	268.688	171.68	97.008													1.40403			1.1766	0.465967
19	2910	446.407	91.96	354.447													1.3992			1.16763	0.465725
20	4438	454.023	100.796	353.227													0.573417			1.16624	0.45088
21	3206	246.34	101.581	144.759													0.671507			1.16595	0.435822
22	2912	286.148	116.626	169.522													0.186916			1.16305	0.426072
23	4177	144.897	97.71	47.187													0.330283			1.13177	0.425256
24	3833	182.641	99.261	83.38													0.204543			1.12949	0.425072
25	4439	143.015	91.378	51.637													0.940095			1.12011	0.423493
26	4761	369.864	132.537	237.327																1.11591	0.422922
		mean		252.45																1.07554	0.42186
Trial 1	mean																			1.07045	0.420346
N2	269.855	1																		1.06755	0.414119
sms-5	66.5855	0.246746																		1.06588	0.409809
																				1.0607	0.407609
																				1.05175	0.386842
																				1.0503	0.382684
240718 Liquid (trial 2; pre-chilled, 1hr 20 min 1% BME)																				1.01417	0.38173
N2 DMSO								sms-5(ok2498) DMSO									Data for GraphPad dot plots			0.99026	0.371317
	area	mean (MGV)	Background	corrected MGV					area	mean	Background	corrected MGV					wt	sms-5		0.988717	0.368128
1	4796	223.07	116.359	106.711				1	3181	417.079	145.108	271.971					0.625441	1.59404		0.98237	0.366552
2	4296	267.423	106.556	160.867				2	2781	406.067	160.124	245.943					0.942853	1.44149		0.981242	0.365504
3	4059	206.69	95.132	111.558				3	3568	472.059	136.518	335.541					0.65385	1.96663		0.981	0.364074
4	3460	227.4	83.449	143.951				5	3357	304.116	125.727	178.389					0.843707	1.04555		0.974237	0.359121
5	2422	217.823	107.908	109.915				6	3432	600.984	150.346	450.638					0.64422	2.64122		0.960249	0.355276
6	3172	329.978	147.34	182.638				7	3187	263.014	102.413	160.601					1.07045	0.941294		0.948624	0.355147
7	4467	212.856	101.604	111.252				8	4114	285.774	116.954	168.82					0.652056	0.989466		0.942853	0.354983
8	2931	342.048	92.197	249.851				9	3434	253.605	97.485	156.12					1.46439	0.915031		0.940095	0.349155
9	3413	284.62	102.478	182.142				10	3727	309.714	140.69	169.024					1.06755	0.990662		0.926216	0.345381
10	3692	194.417	101.909	92.508				11	3501	278.37	100.075	178.295					0.542196	1.045		0.925332	0.342282
11	3683	228.313	114.166	114.147				12	3095	258.351	97.515	160.836					0.669024	0.942671		0.913055	0.340009
12	3042	251.493	145.084	106.409				13	4551	289.715	104.535	185.18					0.623671	1.08535		0.903239	0.33715
13	3791	280.64	101.194	179.446				14	4225	254.649	106.49	148.159					1.05175	0.868371		0.893361	0.334411
14	4522	233.015	105.346	127.669				15	3335	365.781	90.237	275.544					0.748277	1.61498		0.882071	0.333881
15	2455	241.699	94.273	147.426				16	2621	237.259	92.498	144.761					0.864075	0.848455		0.876309	0.33303
16	2920	307.938	101.261	206.677				17	3325	376.627	136.413	240.214					1.21135	1.40791		0.864544	0.325382
17	3972	296.284	97.304	198.98				18	2925	245.888	105.669	140.219					1.16624	0.821834		0.864075	0.325142
18	3491	220.751	103.495	117.256				19	3740	320.477	128.592	191.885					0.687246	1.12465		0.857334	0.322876
19	3360	222.506	116.924	105.582				20	3987	300.454	130.236	170.218					0.618824	0.99766		0.85296	0.321889
20	3205	242.552	166.738	75.814				21	3279	264.261	161.802	102.459					0.444351	0.60052		0.843707	0.312336
21	3384	345.887	162.382	183.505				22	3504	317.04	148.859	168.181					1.07554	0.985721		0.843649	0.307392
22	3976	285.315	106.116	179.199				23	4473	287.446	144.817	142.629					1.0503	0.835959		0.814292	0.307071
23	3868	255.954	82.919	173.035				24	3410	384.595	143.136	241.459					1.01417	1.41521		0.80902	0.305695
24	3534	576.678	105.748	470.93				25	3788	505.481	205.903	299.578					2.76015	1.75585		0.797698	0.305212
25	4515	220.993	97.592	123.401				26	3833	251.425	143.572	107.853					0.723262	0.632134		0.772607	0.303107
26	4528	231.744	95.643	136.101				27	3168	548.955	264.295	284.66					0.797698	1.66841		0.769018	0.302424
27	3177	385.758	110.942	274.816				28	3092	367.214	380.875	-13.661					1.61072	-0.0800681		0.752824	0.295232
28	4090	267.576	103.741	163.835				29	3390	318.773	107.969	210.804					0.960249	1.23554		0.748277	0.290745
29	2837	344.482	188.699	155.783				30	4100	241.264	119.797	121.467					0.913055	0.711927		0.738118	0.287931
30	3201	241.799	180.354	61.445				31	4139	239.295	117.759	121.536					0.360134	0.712331		0.726053	0.28687
31	3632	632.747	150.283	482.464				32	3412	290.093	113.741	176.352					2.82776	1.03361		0.723262	0.284686
32	4461	311.949	165.673	146.276				33	3064	199.639	136.83	62.809					0.857334	0.368128		0.700417	0.279878
33	3826	401.618	114.041	287.577													1.68551			0.687246	0.278731
34	3390	227.77	95.95	131.82								187.453					0.772607			0.671507	0.277892
																				0.669024	0.277295
		mean		170.617																0.666833	0.273037
																				0.657652	0.268031
																				0.655575	0.263696
Trial 2	mean																			0.65385	0.261172
N2	170.617	1																		0.652056	0.260281
sms-5		0																		0.650706	0.257644
																				0.64422	0.255973
																				0.640624	0.252849
																				0.636527	0.251172
																				0.634849	0.250903
																				0.628445	0.250867
																				0.625441	0.248492
																				0.623671	0.24544
																				0.622785	0.243215
290818 Liquid (trial 3; pre-chilled, 1hr 20 min 1% BME)																				0.618824	0.242641
N2 DMSO								sms-5(ok2498) DMSO									Data for GraphPad dot plots			0.616457	0.242396
	area	mean (MGV)	Background	corrected MGV					area	mean	Background	corrected MGV					wt	sms-5		0.610533	0.239461
1	2935	708.55	77.406	631.144				1	2581	139.939	71.799	68.14					1.52011	0.164115		0.602291	0.23868
2	2321	196.283	64.49	131.793				2	2610	224.336	72.58	151.756					0.317423	0.365504		0.599068	0.237954
3	3521	685.83	78.504	607.326				3	1743	210.896	65.928	144.968					1.46274	0.349155		0.57522	0.232883
4	2792	349.898	79.727	270.171				4	2452	189.228	75.864	113.364					0.650706	0.273037		0.573417	0.231899
5	2763	523.054	82.653	440.401				5	2185	225.55	76.444	149.106					1.0607	0.359121		0.54492	0.231189
6	4174	212.998	67.531	145.467				6	2233	280.112	80.087	200.025					0.350357	0.48176		0.542196	0.23085
7	3793	236.209	74.219	161.99				7	3297	185.744	70.016	115.728					0.390152	0.278731		0.536317	0.230826
8	3809	717.603	82.507	635.096				8	2853	189.022	82.049	106.973					1.52963	0.257644		0.531619	0.230724
9	3701	1622.27	93.225	1529.04				9	3363	190.452	84.173	106.279					3.68269	0.255973		0.529728	0.230656
10	4018	181.033	80.967	100.066				10	3140	143.086	66.094	76.992					0.241009	0.185435		0.516841	0.229577
11	2881	234.979	66.549	168.43				11	2861	590.325	100.057	490.268					0.405663	1.18081		0.508329	0.228149
12	3478	1304.82	102.966	1201.85				12	2675	175.722	71.548	104.174					2.89465	0.250903		0.496778	0.223629
13	2966	224.208	76.383	147.825				13	2435	185.984	70.604	115.38					0.356036	0.277892		0.493934	0.220722
14	3085	511.629	101.117	410.512				14	2090	354.114	70.631	283.483					0.988717	0.682768		0.468087	0.217071
15	3163	269.123	74.775	194.348				15	2662	129.152	68.298	60.854					0.468087	0.146567		0.464858	0.216894
16	3445	345.453	96.722	248.731				16	2332	168.919	63.937	104.982					0.599068	0.252849		0.46304	0.215118
17	2267	616.652	88.281	528.371				17	3257	193.726	66.231	127.495					1.27258	0.307071		0.460341	0.201002
18	3133	181.789	75.372	106.417				18	2426	227.648	68.759	158.889					0.256305	0.382684		0.459745	0.196224
19	5291	363.083	72.272	290.811				19	2396	161.77	65.781	95.989					0.700417	0.231189		0.450838	0.194665
20	3294	452.222	98.076	354.146				20	2872	185.032	84.05	100.982					0.85296	0.243215		0.450711	0.193757
								21	2087	230.081	77.89	152.191						0.366552		0.444351	0.192837
		mean		415.197				22	3415	249.955	73.39	176.565						0.425256		0.43746	0.185435
																				0.434644	0.184603
										mean		145.663								0.405663	0.164115
																				0.390152	0.164078
	Trial 3	mean		T test																0.384266	0.161104
DMSO	WT	415.197	1																	0.380068	0.154753
	sms-5	145.663	0.350829	0.00499417																0.37539	0.150264
																				0.374736	0.148419
																				0.368494	0.147533
																				0.360134	0.146567
																				0.356036	0.144975
																				0.354348	0.143331
																				0.350357	0.140003
																				0.342662	0.134749
																				0.340668	0.133594
06092018 trial 4 liquid (30min pre-chill; 1hr 20min BME, synchronized)																				0.330283	0.12224
																				0.328647	0.121929
06092018 Liquid (trial 4; pre-chilled, 1hr 20 min 1% BME)																				0.321637	0.120776
N2 DMSO								sms-5(ok2498) DMSO									Data for GraphPad dot plots			0.317423	0.10312
	area	mean (MGV)	Background	corrected MGV					area	mean	Background	corrected MGV					wt	sms-5		0.310248	0.0842078
1	3131	877.051	94.273	782.778				1	3061	157.421	87.25	70.171					1.83034	0.164078		0.308486	0.0769402
2	3514	189.845	75.767	114.078				2	3113	149.313	80.414	68.899					0.266744	0.161104		0.303569	0.0704237
3	3091	1361.72	102.804	1258.92				3	4133	136.163	79.029	57.134					2.94368	0.133594		0.300688	0.0537235
4	3697	205.128	77.323	127.805				4	3336	141.03	79.029	62.001					0.298841	0.144975		0.299569	0.046819
5	2871	233.289	105.173	128.116				5	3291	159.904	96.809	63.095					0.299569	0.147533		0.298841	0.0439757
6	2512	825.917	108.019	717.898				6	3480	135.357	83.705	51.652					1.67863	0.120776		0.294739	0.0363413
7	3357	663.722	115.183	548.539				7	2948	213.202	114.475	98.727					1.28263	0.23085		0.293737	0.0100276
8	2725	607.49	124.441	483.049				8	2736	167.629	103.366	64.263					1.12949	0.150264		0.287247	-0.0800681
9	4181	372.158	103.392	268.766				9	3054	162.983	110.705	52.278					0.628445	0.12224		0.282409	-0.0954151	removed (I removed the top and bottom two data points to allow better resolution of the data in the plot)
10	2974	752.103	104.139	647.964				10	3214	177.546	114.072	63.474					1.51511	0.148419		0.270177	-0.350557	removed (I removed the top and bottom two data points to allow better resolution of the data in the plot)
11	3000	695.338	99.394	595.944				11	3324	172.017	114.389	57.628					1.39347	0.134749		0.267069
12	2508	294.076	95.271	198.805				12	3473	158.441	142.899	15.542					0.464858	0.0363413		0.26691
13	3444	917.332	94.555	822.777				13	3488	158.966	114.865	44.101					1.92387	0.10312		0.266744
14	3808	584.538	105.501	479.037				14	2989	201.332	102.615	98.717					1.12011	0.230826		0.264399
15	4437	247.449	114.766	132.683				15	2786	145.494	115.376	30.118					0.310248	0.0704237		0.263847
16	2158	504.196	108.461	395.735				16	2259	211.015	115.376	95.639					0.925332	0.223629		0.256305
17	3667	524.528	104.882	419.646				17	3156	134.183	115.376	18.807					0.981242	0.0439757		0.249078
18	3344	292.665	80.209	212.456				18	2270	303.835	123.419	180.416					0.496778	0.42186		0.241009
19	2950	421.832	99.873	321.959				19	2093	159.432	123.419	36.013					0.752824	0.0842078		0.234898
20	3066	195	82.161	112.839				20	3550	212.73	67.319	145.411					0.263847	0.340009		0.229828
21	3411	306.664	95.424	211.24				21	3795	196.403	84.708	111.695					0.493934	0.261172		0.22604
								22	1780	191.661	131.786	59.875						0.140003		0.205554
		mean		427.668				23	3395	173.185	89.933	83.252						0.194665		0.204543
								24	3067	256.732	152.962	103.77						0.242641		0.18947
								25	3144	187.076	85	102.076						0.23868		0.186916
								26	3481	217.024	125.025	91.999						0.215118		0.18222
								27	3001	267.607	170.035	97.572						0.228149	removed (I removed the top and bottom two data points to allow better resolution of the data in the plot)	0.126272
								28	3010	314.353	182.891	131.462						0.307392	removed (I removed the top and bottom two data points to allow better resolution of the data in the plot)	0.00911071
								29	2129	282.357	178.692	103.665						0.242396
								30	2583	269.49	175.094	94.396						0.220722
	Trial 4	mean						31	2498	195.117	175.094	20.023						0.046819
	WT	427.668	1					32	3254	227.239	175.094	52.145						0.121929
	sms-5	96.2358	0.225024					33	3043	867.947	129.554	738.393						1.72656
								34	2506	213.405	82.669	130.736						0.305695
								35	3169	168.79	209.596	-40.806						-0.0954151
								36	3024	264.967	198.784	66.183						0.154753
								37	3658	322.734	129.907	192.827						0.45088
								38	3671	263.483	129.907	133.576						0.312336
								39	3499	200.381	94.109	106.272						0.248492
										mean		96.2358
20092018 trial 5 liquid (30min pre-chill; 1hr 20min BME, synchronized)
20092018 trial 5 liquid (30min pre-chill; 1hr 20min BME, synchronized)
N2 DMSO								sms-5(ok2498) DMSO									Data for GraphPad dot plots
	area	mean (MGV)	Background	corrected MGV					area	mean (MGV)	Background	corrected MGV					wt	sms-5
1	2914	427.359	72.329	355.03				1	3259	209.023	124.42	84.603					1.20383	0.28687
2	3336	800.313	96.785	703.528				2	4740	211.489	124.42	87.069					2.38551	0.295232
3	4637	1178.38	104.616	1073.76				3	3044	155.025	132.334	22.691					3.64089	0.0769402
4	3977	638.399	73.165	565.234				4	2926	187.05	66.839	120.211					1.91658	0.407609
5	4150	152.665	72.985	79.68				5	3698	200.832	115.916	84.916					0.270177	0.287931
6	4798	128.809	75.069	53.74				6	3637	120.081	104.237	15.844					0.18222	0.0537235
7	3310	335.611	148.383	187.228				7	4340	158.423	75.882	82.541					0.634849	0.279878
8	3779	288.562	138.647	149.915				8	2991	191.616	89.757	101.859					0.508329	0.345381
9	3733	740.056	95.244	644.812				9	3230	237.636	69.423	168.213					2.18641	0.570373
10	3540	146.079	68.103	77.976				10	2344	178.515	73.738	104.777					0.264399	0.355276
11	3001	1051.72	71.165	980.556				11	2785	139.248	75.23	64.018					3.32485	0.217071
12	3577	1068.52	87.707	980.816				12	3147	141.645	83.775	57.87					3.32573	0.196224
13	3727	422.391	75.337	347.054				13	3219	200.364	87.785	112.579					1.17678	0.38173
14	3262	272.829	92.772	180.057				14	3729	154.388	80.313	74.075					0.610533	0.251172
15	3277	144.429	88.551	55.878				15	3256	163.722	84.675	79.047					0.18947	0.268031
16	2150	585.13	95.722	489.408				16	4120	284.704	91.114	193.59					1.65947	0.656421
17	2550	809.126	90.463	718.663				17	3510	244.182	91.114	153.068					2.43683	0.51902
18	3056	675.398	87.292	588.106				18	3249	170.213	81.023	89.19					1.99414	0.302424
19	4216	348.779	82.398	266.381				19	2670	213.261	129.302	83.959					0.903239	0.284686
20	4088	381.805	141.656	240.149				20	3104	167.361	110.49	56.871					0.814292	0.192837
21	3717	211.934	78.974	132.96				21	3594	169.16	109.881	59.279					0.450838	0.201002
22	4547	184.884	93.906	90.978													0.308486
23	2822	384.682	95.368	289.314						mean		90.2986					0.981
24	3174	301.404	74.607	226.797													0.769018
		mean		394.918
	Trial 5	mean
	WT	394.918	1
	sms-5	90.2986	0.228652
22092018 trial 6 liquid (30min pre-chill; 1hr 20min BME, synchronized)
22092018 trial 6 liquid (30min pre-chill; 1hr 20min BME, synchronized)
N2 DMSO								sms-5(ok2498) DMSO									Data for GraphPad dot plots
	area	mean (MGV)	Background	corrected MGV						mean (MGV)	Background	corrected MGV					wt	sms-5
1	3917	138.642	86.618	52.024					1	227.716	91.247	136.469					0.22604	0.592947
2	3509	288.791	94.622	194.169					2	190.643	92.811	97.832					0.843649	0.425072
3	3596	348.603	80.922	267.681					3	236.032	118.598	117.434					1.16305	0.510242
4	2730	584.264	114.841	469.423					4	184.903	110.819	74.084					2.03961	0.321889
5	2978	460.601	114.841	345.76					5	176.071	122.969	53.102					1.5023	0.230724
6	3044	441.884	102.732	339.152					6	238.047	130.05	107.997					1.47359	0.469238
7	3788	206.322	120.075	86.247					7	193.906	95.844	98.062					0.374736	0.426072
8	3246	521.678	192.352	329.326					8	161.771	77.978	83.793					1.4309	0.364074
9	3020	306.45	78.538	227.912					9	150.637	97.799	52.838					0.99026	0.229577
10	3661	245.477	94.116	151.361					10	145.337	95.418	49.919					0.657652	0.216894
11	2802	242.078	168.052	74.026					11	201.509	104.172	97.337					0.321637	0.422922
12	4300	255.865	108.423	147.442					12	161.651	84.807	76.844					0.640624	0.333881
13	3700	251.742	151.059	100.683					13	161.061	94.145	66.916					0.43746	0.290745
14	3403	237.493	115.574	121.919					14	193.223	118.335	74.888					0.529728	0.325382
15	2687	1514.29	96.203	1418.08					15	163.752	78.292	85.46					6.16145	0.371317
16	3363	328.738	125.726	203.012					16	188.36	70.348	118.012					0.882071	0.512753
17	3200	312.962	171.082	141.88					17	182.559	74.041	108.518					0.616457	0.471502
18	2725	216.669	155.202	61.467					18	244.557	120.775	123.782					0.267069	0.537823
19	3403	203.457	174.395	29.062					19	131.995	75.506	56.489					0.126272	0.24544
20	3955	371.375	158.203	213.172					20	240.208	99.954	140.254					0.926216	0.609393
21	3588	466.788	148.055	318.733					21	321.694	402.376	-80.682					1.38487	-0.350557
22	2787	465.798	197.451	268.347					22	377.367	259.281	118.086					1.16595	0.513074
23	2851	343.981	145.003	198.978					23	224.261	170.662	53.599					0.864544	0.232883
24	4551	223.409	145.003	78.406					24	251.42	174.772	76.648					0.340668	0.33303
25	3146	216.487	150.376	66.111					25	316.313	204.952	111.361					0.287247	0.483855
26	3916	266.187	119.688	146.499					26	285.957	89.582	196.375					0.636527	0.853234
27	2735	846.18	106.874	739.306					27	146.042	88.304	57.738					3.21223	0.250867
28	3536	208.505	108.47	100.035					28	150.157	107.67	42.487					0.434644	0.184603
29	3792	162.568	75.094	87.474					29	187.629	92.318	95.311					0.380068	0.414119
30	4310	230.722	124.91	105.812					30	211.734	90.145	121.589					0.459745	0.528295
31	3783	348.731	91.901	256.83					31	167.371	73.052	94.319					1.11591	0.409809
32	4012	222.685	90.296	132.389													0.57522
33	4221	209.579	87.225	122.354							mean	87.3181					0.531619
		mean		230.154
									`
	Trial 6	mean
	WT	230.154	1
	sms-5	87.3181	0.37939
29092018 trial 7 liquid (30min pre-chill; 1hr 20min BME, synchronized)
29092018 trial 7 liquid (30min pre-chill; 1hr 20min BME, synchronized)
N2 DMSO						sms-5(ok2498) DMSO											Data for GraphPad dot plots
	area	mean (MGV)	Background	corrected MGV			area	mean (MGV)	Background	corrected MGV							wt	sms-5
1	2981	227.516	91.353	136.163		1	2909	181.767	81.446	100.321							1.06588	0.785309
2	3738	109.239	73.162	36.077		2	3991	114.674	113.393	1.281							0.282409	0.0100276
3	3267	171.729	94.788	76.941		3	3799	115.631	76.641	38.99							0.602291	0.305212
4	3359	181.375	96.189	85.186		4	3460	178.664	93.748	84.916							0.666833	0.664719
5	3952	236.512	91.931	144.581		5	2444	131.941	78.243	53.698							1.13177	0.420346
6	3349	162.391	82.832	79.559		6	2464	122.968	84.247	38.721							0.622785	0.303107
7	3497	133.137	73.985	59.152		7	3704	137.423	81.748	55.675							0.46304	0.435822
8	3763	411.083	148.948	262.135		8	2269	120.135	74.787	45.348							2.05198	0.354983
9	4525	159.431	101.854	57.577		9	2780	178.057	90.419	87.638							0.450711	0.686027
10	4691	304.294	85.676	218.618		10	2334	134.682	80.582	54.1							1.71133	0.423493
11	4194	215.866	91.41	124.456		11	3382	465.373	93.692	371.681							0.974237	2.90951
12	3592	143.729	75.216	68.513		12	2399	132.163	72.668	59.495							0.536317	0.465725
13	3992	162.622	96.597	66.025		13	2971	148.188	78.512	69.676							0.516841	0.545421
14	4846	322.16	120.091	202.069		14	2562	120.577	90.179	30.398							1.58179	0.237954
15	3472	152.32	113.908	38.412		15	3281	135.021	75.165	59.856							0.300688	0.468551
16	3962	308.735	113.908	194.827		16	3066	116.066	70.697	45.369							1.5251	0.355147
17	3873	115.138	69.871	45.267		17	3142	121.201	78.131	43.07							0.354348	0.33715
18	4383	151.232	81.62	69.612		18	3458	133.787	74.261	59.526							0.54492	0.465967
19	3105	245.704	87.417	158.287		19	3544	242.585	85.344	157.241							1.23907	1.23088
20	3495	109.066	77.247	31.819		20	2913	213.676	80.729	132.947							0.249078	1.0407
21	3400	297.642	86.216	211.426		21	4495	191.886	69.503	122.383							1.65504	0.95801
22	2747	377.132	87.096	290.036		22	2361	127.224	77.806	49.418							2.27039	0.386842
23	2275	122.452	74.497	47.955													0.37539
24	2792	272.144	89.734	182.41						80.0795							1.4279
25	3410	321.271	82.358	238.913													1.8702
26	4180	123.203	85.551	37.652													0.294739
27	3731	184.96	81.61	103.35													0.80902
28	3835	108.948	74.851	34.097													0.26691
29	3373	243.733	93.426	150.307													1.1766
30	3395	236.848	85.656	151.192													1.18353
31	3956	206.633	94.687	111.946													0.876309
32	3122	326.619	82.694	243.925													1.90944
33	2995	453.664	103.234	350.43													2.74315
34	3890	214.488	93.304	121.184													0.948624
35	2771	127.323	80.249	47.074													0.368494
36	3108	244.139	94.978	149.161													1.16763
37	3608	298.589	105.804	192.785													1.50911
38	2800	123.036	85.512	37.524													0.293737
39	3894	220.199	94.704	125.495													0.98237
			mean	127.747
	Trial 7	mean
	WT	127.747	1
	sms-5(ok2498)	80.0795	0.626859

[truncated: 12 more sheets: Fig 7a, Fig 7B-E, Fig 7F, Fig 7G, Fig 8A, Fig 8B, Fig 9A, Fig 9B, Sup Table 1, Sup Fig 2, Sup Fig 4, Sup Fig 10]
